# Supplementary material for: RNA-Seq Reveals a Role for NFAT-Signaling in Human Retinal Microvascular Endothelial Cells Treated with TNFα
Source: PLoS One. 2015 Jan 24;10(1):e0116941. doi: 10.1371/journal.pone.0116941 (PMC4305319; doi:10.1371/journal.pone.0116941)
Supplement: S1 Table — (XLSX) [file pone.0116941.s001.xlsx]

## Sheet: Sheet1
Ensembl Gene ID	Gene Symbol	DeSeq			edgeR			baySeq
		log2FoldChange	pValue	pAdj	log2FoldChange	pValue	pAdj	log2FoldChange	1-Likelihood	AdjLikelihood
ENSG00000090339	ICAM1	6.51461	0	0	6.66984	0	0	6.78194	0	0
ENSG00000108691	CCL2	6.3687	0	0	6.39274	0	0	6.49326	0	0
ENSG00000118503	TNFAIP3	4.14218	0	0	4.17524	0	0	4.28277	0	0
ENSG00000162692	VCAM1	8.77829	0	0	9.05161	0	0	9.16499	0	0
ENSG00000185215	TNFAIP2	3.34567	0	0	3.31288	0	0	3.41883	0	0
ENSG00000169429	IL8	3.48703	0	0	3.4854	1.49081e-291	4.76464e-288	3.58959	0	0
ENSG00000077150	NFKB2	3.66498	0	0	3.67609	9.72175e-277	2.82461e-273	3.76601	0	0
ENSG00000100906	NFKBIA	2.84403	0	0	2.81077	1.69063e-238	4.50271e-235	2.9102	0	0
ENSG00000161011	SQSTM1	1.45395	0	0	1.40498	6.60205e-87	3.90743e-84	1.50646	0	0
ENSG00000164251	F2RL1	2.26747	1.85635e-298	4.45552e-295	2.22872	7.8046e-174	1.24717e-170	2.33575	0	0
ENSG00000145365	TIFA	2.51474	5.37476e-288	1.19788e-284	2.48273	9.04759e-190	1.60645e-186	2.58781	0	0
ENSG00000056558	TRAF1	4.25964	1.36523e-273	2.83986e-270	4.32192	0	0	4.43296	0	0
ENSG00000104856	RELB	5.18965	2.6115e-261	5.09275e-258	5.37405	0	0	5.47856	0	0
ENSG00000007908	SELE	6.19664	7.70868e-247	1.26593e-243	6.59921	0	0	6.72247	0	0
ENSG00000023445	BIRC3	6.55793	3.99727e-240	6.23614e-237	7.10132	0	0	7.22882	0	0
ENSG00000128284	APOL3	3.06147	7.03739e-235	1.04562e-231	3.05809	5.34372e-219	1.31373e-215	3.16419	0	0
ENSG00000184371	CSF1	2.88447	1.99242e-222	2.8258e-219	2.87471	1.33642e-200	2.51247e-197	2.97757	0	0
ENSG00000160326	SLC2A6	2.39573	1.06902e-190	1.38982e-187	2.37174	7.24803e-153	9.26588e-150	2.47401	0	0
ENSG00000112149	CD83	4.79961	8.17882e-129	6.22428e-126	5.1849	6.24629e-209	1.2477e-205	5.30238	0	0
ENSG00000169248	CXCL11	3.83157	2.80812e-120	1.99134e-117	3.9885	3.58654e-153	4.77607e-150	4.09748	0	0
ENSG00000163735	CXCL5	4.75924	6.90606e-100	3.84791e-97	5.31896	6.02139e-161	8.74744e-158	5.44039	0	0
ENSG00000006210	CX3CL1	5.02892	1.49082e-79	6.37213e-77	6.20479	2.05727e-142	2.52886e-139	6.35755	0	0
ENSG00000185101	ANO9	4.7256	2.80425e-78	1.18241e-75	5.53195	6.65326e-119	6.25407e-116	5.64818	0	0
ENSG00000227507	LTB	4.09959	2.08959e-71	7.67053e-69	4.56934	8.3507e-99	5.93085e-96	4.66897	0	0
ENSG00000086061	DNAJA1	0.667465	8.42673e-67	2.92145e-64	0.616066	8.80656e-20	1.04244e-17	0.721139	0	0
ENSG00000145632	PLK2	0.426752	1.74451e-54	4.9038e-52	0.374384	3.41208e-08	1.54026e-06	0.475714	0	0
ENSG00000137575	SDCBP	0.562418	6.60925e-37	1.20598e-34	0.511072	1.03521e-13	8.14906e-12	0.618058	0	0
ENSG00000185551	NR2F2	-0.441871	1.01984e-33	1.68365e-31	-0.496147	2.82997e-13	2.14836e-11	-0.393895	0	0
ENSG00000143878	RHOB	0.42707	8.57188e-20	7.96011e-18	0.376034	1.01118e-07	4.24111e-06	0.479033	0	0
ENSG00000163661	PTX3	0.768822	1.27505e-18	1.1144e-16	0.726457	3.03645e-18	3.32346e-16	0.8259	0	0
ENSG00000143321	HDGF	0.419745	5.02722e-18	4.26248e-16	0.369186	2.75643e-07	1.0796e-05	0.467335	0	0
ENSG00000166710	B2M	0.593423	2.73636e-17	2.167e-15	0.546357	2.92419e-12	2.01417e-10	0.644473	0	0
ENSG00000091527	CDV3	0.433053	1.29057e-14	8.77307e-13	0.381803	4.69903e-08	2.08007e-06	0.49061	0	0
ENSG00000167996	FTH1	0.308605	0.000128568	0.00270323	0.259751	0.00137376	0.0215751	0.362774	0	0
ENSG00000104951	IL4I1	3.35771	2.79404e-129	2.17949e-126	3.42928	1.1117e-140	1.26893e-137	3.53117	7.10543e-15	1.69177e-16
ENSG00000142871	CYR61	0.3023	1.18922e-19	1.10107e-17	0.249682	0.000186096	0.00393361	0.354073	1.42109e-14	4.95727e-16
ENSG00000172602	RND1	3.10069	1.58729e-126	1.1792e-123	3.14595	1.08741e-128	1.12108e-125	3.24965	4.26326e-14	1.45338e-15
ENSG00000008517	IL32	2.68518	1.61125e-197	2.18584e-194	2.67208	6.1507e-172	9.36077e-169	2.77228	5.68434e-14	2.68427e-15
ENSG00000049249	TNFRSF9	5.1597	4.36714e-62	1.41941e-59	8.14305	1.03616e-105	8.27893e-103	8.49386	7.4607e-14	4.24781e-15
ENSG00000188015	S100A3	3.78394	1.01346e-82	4.65031e-80	4.05205	6.8315e-108	5.59832e-105	4.16155	7.81597e-14	5.8204e-15
ENSG00000163739	CXCL1	3.20775	1.19558e-177	1.3323e-174	3.23174	2.28917e-210	4.87747e-207	3.3323	8.52651e-14	7.4755e-15
ENSG00000110848	CD69	3.72903	2.38805e-80	1.03489e-77	3.99216	5.44945e-104	4.14677e-101	4.10154	9.23706e-14	9.20805e-15
ENSG00000164932	CTHRC1	1.89286	9.94518e-146	9.12675e-143	1.85871	4.35219e-105	3.39258e-102	1.96101	1.06581e-13	1.11555e-14
ENSG00000124875	CXCL6	3.46843	2.85122e-185	3.42169e-182	3.50807	2.70114e-188	4.54361e-185	3.61071	1.27898e-13	1.34446e-14
ENSG00000115919	KYNU	3.6521	3.65694e-82	1.63006e-79	3.88343	1.61113e-103	1.19748e-100	3.99343	3.12639e-13	1.91983e-14
ENSG00000115009	CCL20	4.69133	4.54494e-64	1.50863e-61	5.93803	1.02505e-111	8.85423e-109	6.10154	6.03961e-13	3.02316e-14
ENSG00000159840	ZYX	0.27292	6.83032e-10	3.17142e-08	0.221309	0.00170253	0.0255679	0.321074	2.67164e-12	7.91466e-14
ENSG00000234745	HLA-B	2.28821	2.03058e-110	1.24232e-107	2.28021	8.97431e-113	8.19483e-110	2.36841	3.0127e-12	1.32484e-13
ENSG00000160223	ICOSLG	3.42857	8.199e-248	1.42125e-244	3.4416	1.02512e-218	2.34019e-215	3.54207	1.29958e-11	4.89464e-13
ENSG00000163545	NUAK2	3.17486	5.44338e-85	2.65382e-82	3.28919	7.63714e-96	4.98128e-93	3.39369	1.94547e-11	8.1645e-13
ENSG00000169245	CXCL10	4.92201	3.57313e-55	1.01353e-52	8.40542	1.82582e-94	1.16706e-91	8.95128	2.90648e-11	1.29524e-12
ENSG00000069493	CLEC2D	3.29904	1.23627e-60	3.89637e-58	3.53426	1.45267e-78	7.73788e-76	3.65093	1.08763e-10	4.45708e-12
ENSG00000204592	HLA-E	0.663344	2.1122e-25	2.54459e-23	0.616048	1.69106e-15	1.48774e-13	0.713793	1.28423e-10	6.45654e-12
ENSG00000145901	TNIP1	2.07244	0	0	2.02789	5.11471e-158	7.10722e-155	2.12969	2.56065e-10	1.04186e-11
ENSG00000104312	RIPK2	1.53057	6.18108e-139	5.35728e-136	1.48651	3.65375e-82	2.12316e-79	1.59547	4.79055e-10	1.7741e-11
ENSG00000123240	OPTN	1.84391	0	0	1.79754	8.57614e-123	8.56542e-120	1.90283	6.57245e-10	3.47613e-11
ENSG00000253522	MIR146A	3.12524	5.22769e-53	1.43083e-50	3.35538	2.67506e-72	1.27604e-69	3.46839	9.49683e-10	6.11483e-11
ENSG00000168394	TAP1	2.13348	1.15724e-172	1.24511e-169	2.10229	1.51021e-131	1.60888e-128	2.20828	2.32274e-09	1.39407e-10
ENSG00000146232	NFKBIE	2.35566	2.50833e-100	1.423e-97	2.35703	3.87163e-112	3.43714e-109	2.45151	2.61355e-09	1.7377e-10
ENSG00000205502	C2CD4B	2.82408	1.02388e-59	3.13208e-57	2.944	6.26079e-74	3.17611e-71	3.05063	2.69718e-09	2.08337e-10
ENSG00000167100	SAMD14	1.96888	6.92346e-82	3.04262e-79	1.95324	6.54626e-69	2.90581e-66	2.0558	4.63542e-09	2.68162e-10
ENSG00000113504	SLC12A7	1.51674	4.14613e-182	4.79139e-179	1.472	9.47739e-80	5.22237e-77	1.57075	5.71197e-09	3.40747e-10
ENSG00000100401	RANGAP1	0.734161	1.52673e-40	2.97731e-38	0.685735	6.76072e-20	8.09261e-18	0.781649	6.91035e-09	4.27189e-10
ENSG00000100767	PAPLN	2.33338	5.4547e-84	2.61843e-81	2.34219	1.38789e-78	7.51812e-76	2.44589	7.08647e-09	5.13673e-10
ENSG00000058085	LAMC2	1.5563	4.73815e-39	8.85269e-37	1.54317	2.85525e-53	1.03698e-50	1.65923	7.94412e-09	6.08935e-10
ENSG00000270607	RP11-359E10.1	2.35833	4.89321e-69	1.73498e-66	2.3854	1.47278e-70	6.72428e-68	2.48863	9.31194e-09	7.191e-10
ENSG00000107201	DDX58	1.50122	2.73641e-111	1.70763e-108	1.45954	1.69854e-73	8.48209e-71	1.56861	1.03491e-08	8.39474e-10
ENSG00000081041	CXCL2	2.7612	1.46798e-34	2.5306e-32	3.0262	7.40838e-43	2.09206e-40	3.12374	1.91626e-08	1.06569e-09
ENSG00000163132	MSX1	2.68418	1.1611e-59	3.51736e-57	2.77616	1.29342e-66	5.5117e-64	2.8755	2.13051e-08	1.31251e-09
ENSG00000028277	POU2F2	2.04553	9.06124e-66	3.10691e-63	2.04661	3.9708e-65	1.64814e-62	2.15063	2.83354e-08	1.89003e-09
ENSG00000050730	TNIP3	2.88219	1.23677e-32	1.98915e-30	3.22933	1.37313e-44	4.10142e-42	3.35576	3.11909e-08	2.23474e-09
ENSG00000128335	APOL2	1.51333	1.40706e-113	8.95984e-111	1.47309	2.09087e-70	9.41185e-68	1.57034	3.43479e-08	3.30737e-09
ENSG00000237988	OR2I1P	4.43164	2.7193e-42	5.5456e-40	7.84193	3.17855e-67	1.37279e-64	8.3966	3.54554e-08	3.66858e-09
ENSG00000105246	EBI3	3.88383	1.59852e-39	3.05994e-37	5.0935	1.22512e-59	4.89435e-57	5.25739	6.27169e-08	4.32467e-09
ENSG00000124145	SDC4	1.45427	3.10697e-169	3.12722e-166	1.40777	6.89581e-76	3.55468e-73	1.51227	7.10375e-08	5.05778e-09
ENSG00000115267	IFIH1	2.68473	8.77837e-141	7.82579e-138	2.68632	9.94252e-139	1.09573e-135	2.79244	7.52818e-08	6.52585e-09
ENSG00000112096	SOD2	1.82797	7.10265e-257	1.30363e-253	1.78402	7.44098e-121	7.20648e-118	1.88711	1.01608e-07	7.53736e-09
ENSG00000126561	STAT5A	1.42777	1.84764e-135	1.47821e-132	1.38292	6.59495e-72	3.09963e-69	1.48548	1.04435e-07	8.55733e-09
ENSG00000144476	ACKR3	1.56826	2.16319e-51	5.53245e-49	1.54632	1.10162e-43	3.14355e-41	1.64636	1.20902e-07	9.72759e-09
ENSG00000132481	TRIM47	1.8711	4.14726e-122	3.00937e-119	1.84002	3.46869e-94	2.17371e-91	1.93749	1.41581e-07	1.10869e-08
ENSG00000115604	IL18R1	1.8098	6.43947e-118	4.46498e-115	1.77588	4.37502e-102	3.17786e-99	1.8864	1.45453e-07	1.2458e-08
ENSG00000064042	LIMCH1	-1.61432	2.48827e-58	7.3942e-56	-1.69767	1.06147e-57	4.08732e-55	-1.59361	1.8997e-07	1.4251e-08
ENSG00000075223	SEMA3C	2.42998	6.60582e-28	8.77085e-26	2.64288	4.87352e-34	1.03838e-31	2.75829	2.47577e-07	1.65843e-08
ENSG00000271856	RP11-861A13.4	4.02608	4.59332e-42	9.30655e-40	5.31624	7.11282e-64	2.91443e-61	5.48784	3.26114e-07	1.96489e-08
ENSG00000107282	APBA1	-1.37811	4.77805e-32	7.47002e-30	-1.46674	1.85043e-36	4.38072e-34	-1.36136	4.09449e-07	2.34705e-08
ENSG00000163131	CTSS	2.65105	2.82577e-83	1.31596e-80	2.69295	4.65342e-111	3.91377e-108	2.79907	4.54798e-07	3.13745e-08
ENSG00000120337	TNFSF18	1.61093	1.14174e-116	7.57972e-114	1.57163	8.90811e-90	5.47506e-87	1.68149	4.74913e-07	3.55987e-08
ENSG00000166387	PPFIBP2	-1.28493	2.23035e-39	4.19224e-37	-1.36082	7.18679e-36	1.61753e-33	-1.25911	6.39048e-07	4.12916e-08
ENSG00000213859	KCTD11	1.09444	1.77396e-31	2.71329e-29	1.05807	1.03686e-23	1.52009e-21	1.1606	6.39399e-07	4.68814e-08
ENSG00000085831	TTC39A	2.22337	6.54145e-21	6.50021e-19	2.45781	9.15475e-25	1.41346e-22	2.55565	6.65201e-07	5.26066e-08
ENSG00000163513	TGFBR2	0.541671	1.2884e-08	5.12763e-07	0.496979	3.45965e-09	1.8067e-07	0.610982	6.76097e-07	5.83266e-08
ENSG00000139174	PRICKLE1	-1.35039	3.94867e-106	2.32465e-103	-1.41427	3.01751e-73	1.48369e-70	-1.30774	8.16826e-07	6.52221e-08
ENSG00000184530	C6orf58	3.90685	5.88244e-34	9.92129e-32	6.02017	1.57851e-51	5.42464e-49	6.2854	9.31196e-07	7.30237e-08
ENSG00000179862	CITED4	1.36517	3.64599e-20	3.43693e-18	1.37081	1.16422e-22	1.5901e-20	1.46344	1.06973e-06	8.19229e-08
ENSG00000115008	IL1A	2.48823	8.23268e-34	1.37857e-31	2.65939	7.46231e-43	2.09206e-40	2.77687	1.19424e-06	9.17664e-08
ENSG00000131037	EPS8L1	1.12109	3.82575e-23	4.18846e-21	1.09478	4.79035e-20	5.75562e-18	1.1895	1.28204e-06	1.02207e-07
ENSG00000117228	GBP1	1.24538	3.46654e-70	1.25771e-67	1.20256	6.12839e-52	2.15234e-49	1.31284	1.55641e-06	1.14853e-07
ENSG00000172738	TMEM217	1.96256	1.32703e-56	3.8339e-54	1.96398	3.00129e-54	1.10254e-51	2.07253	1.64458e-06	1.2804e-07
ENSG00000168314	MOBP	2.26201	1.55258e-22	1.6311e-20	2.48451	2.3805e-26	3.92169e-24	2.58996	1.66643e-06	1.41189e-07
ENSG00000134070	IRAK2	2.32323	2.54743e-190	3.1794e-187	2.29554	2.07994e-141	2.46204e-138	2.39991	1.72242e-06	1.54589e-07
ENSG00000198535	C2CD4A	3.47818	1.86276e-30	2.72873e-28	4.578	1.19542e-40	3.23777e-38	4.72247	1.96751e-06	1.69823e-07
ENSG00000163874	ZC3H12A	0.975571	4.87613e-23	5.30122e-21	0.938137	1.77577e-18	1.98439e-16	1.04524	1.98366e-06	1.84939e-07
ENSG00000185291	IL3RA	2.25783	2.47847e-38	4.60316e-36	2.34205	8.82177e-44	2.54003e-41	2.45138	2.0605e-06	2.00439e-07
ENSG00000105639	JAK3	2.36806	2.38475e-35	4.18028e-33	2.49506	1.51851e-41	4.18376e-39	2.60204	2.1182e-06	2.16159e-07
ENSG00000171223	JUNB	2.04545	1.48155e-86	7.57824e-84	2.03351	5.11773e-81	2.86952e-78	2.13346	2.33944e-06	2.33421e-07
ENSG00000163347	CLDN1	2.27298	9.87079e-23	1.05116e-20	2.49491	1.73409e-27	2.96371e-25	2.60929	2.87699e-06	2.73242e-07
ENSG00000181656	GPR88	1.97438	1.04641e-21	1.06699e-19	2.09751	4.43774e-25	6.98671e-23	2.2076	2.90475e-06	2.94127e-07
ENSG00000164136	IL15	2.21634	8.73963e-47	1.94781e-44	2.26524	6.10996e-47	1.89587e-44	2.36792	2.96729e-06	3.15176e-07
ENSG00000178695	KCTD12	-0.693522	3.43569e-20	3.24849e-18	-0.75395	7.2456e-23	9.98143e-21	-0.643237	3.01199e-06	3.36245e-07
ENSG00000176907	C8orf4	1.71758	1.62787e-109	9.76783e-107	1.68297	1.48941e-81	8.50025e-79	1.78427	3.32534e-06	3.59416e-07
ENSG00000163734	CXCL3	2.64955	4.87826e-25	5.74383e-23	3.0321	4.76516e-32	9.57828e-30	3.15482	3.54749e-06	3.8394e-07
ENSG00000185022	MAFF	1.36179	1.27638e-48	2.95004e-46	1.33091	1.13459e-46	3.48667e-44	1.42941	3.68539e-06	4.09142e-07
ENSG00000163840	DTX3L	1.24391	1.55775e-30	2.29269e-28	1.21717	6.27403e-38	1.5544e-35	1.32989	4.55725e-06	4.40567e-07
ENSG00000240065	PSMB9	2.15701	4.78816e-32	7.47002e-30	2.2505	4.07498e-35	8.98181e-33	2.35107	6.33766e-06	5.50998e-07
ENSG00000204642	HLA-F	1.963	4.12295e-19	3.67555e-17	2.1178	2.63981e-22	3.53005e-20	2.23173	6.50132e-06	5.9475e-07
ENSG00000125347	IRF1	1.48139	1.47582e-69	5.29294e-67	1.44821	8.65204e-58	3.37218e-55	1.54204	6.77917e-06	6.39892e-07
ENSG00000162772	ATF3	1.49053	5.7699e-26	7.17261e-24	1.49483	4.86068e-33	1.00224e-30	1.60842	6.80315e-06	6.84553e-07
ENSG00000027697	IFNGR1	1.06665	1.10188e-52	2.91364e-50	1.02312	2.48755e-36	5.76103e-34	1.12664	6.81251e-06	7.28639e-07
ENSG00000171408	PDE7B	-1.09564	2.23852e-27	2.91027e-25	-1.16917	1.73203e-29	3.09249e-27	-1.06344	8.33282e-06	7.82955e-07
ENSG00000168685	IL7R	2.12611	1.017e-73	3.86982e-71	2.12588	2.32483e-96	1.54795e-93	2.23786	8.48208e-06	8.37559e-07
ENSG00000177409	SAMD9L	1.2327	2.84808e-22	2.9721e-20	1.21624	5.72714e-32	1.13689e-29	1.33545	9.00554e-06	8.9508e-07
ENSG00000136560	TANK	1.1986	4.1225e-86	2.07468e-83	1.15258	7.03499e-51	2.34207e-48	1.26038	9.03569e-06	9.52007e-07
ENSG00000109320	NFKB1	1.58613	6.74038e-117	4.57203e-114	1.54595	6.58133e-87	3.90743e-84	1.65418	9.13396e-06	1.00883e-06
ENSG00000139263	LRIG3	1.25837	1.70124e-171	1.76941e-168	1.20888	2.14758e-62	8.68818e-60	1.31571	1.01551e-05	1.12731e-06
ENSG00000161940	BCL6B	1.1857	3.11847e-137	2.5606e-134	1.13698	6.66241e-51	2.24137e-48	1.24076	1.15026e-05	1.25851e-06
ENSG00000108984	MAP2K6	-1.29888	1.19819e-35	2.14861e-33	-1.37826	1.92471e-39	4.90416e-37	-1.26967	1.15043e-05	1.32727e-06
ENSG00000132109	TRIM21	1.0997	1.03594e-45	2.24467e-43	1.0588	4.21614e-36	9.62484e-34	1.16296	1.43051e-05	1.48946e-06
ENSG00000136490	LIMD2	1.16916	2.97035e-28	4.0472e-26	1.14147	2.92662e-31	5.73832e-29	1.24216	1.67967e-05	1.85661e-06
ENSG00000169403	PTAFR	1.99252	1.55407e-18	1.34322e-16	2.16693	6.15669e-21	7.65634e-19	2.27208	1.76578e-05	2.05531e-06
ENSG00000128274	A4GALT	0.975986	6.60381e-15	4.57894e-13	0.951836	6.31084e-14	5.02978e-12	1.04799	1.93426e-05	2.16473e-06
ENSG00000083799	CYLD	1.24162	1.30603e-36	2.36923e-34	1.21052	2.0528e-42	5.705e-40	1.32717	1.93563e-05	2.27285e-06
ENSG00000168310	IRF2	1.26118	1.04729e-61	3.36882e-59	1.22167	4.91051e-47	1.53863e-44	1.32307	2.08338e-05	2.38886e-06
ENSG00000012211	PRICKLE3	0.954244	1.30042e-17	1.06219e-15	0.92248	1.10184e-15	9.97588e-14	1.02266	2.44029e-05	2.765e-06
ENSG00000121858	TNFSF10	1.64372	5.80849e-53	1.57597e-50	1.62685	2.36452e-58	9.32965e-56	1.72658	2.53195e-05	2.90252e-06
ENSG00000111339	ART4	1.14347	3.49501e-32	5.50764e-30	1.10926	4.42563e-36	1.00314e-33	1.22031	2.71307e-05	3.04936e-06
ENSG00000119917	IFIT3	1.44011	1.74782e-31	2.68648e-29	1.42669	6.74528e-31	1.29089e-28	1.53498	3.06643e-05	3.37683e-06
ENSG00000110446	SLC15A3	2.07283	2.77007e-30	4.03887e-28	2.15843	1.45197e-33	3.05296e-31	2.25873	3.09647e-05	3.54105e-06
ENSG00000171608	PIK3CD	1.25344	6.92901e-58	2.03961e-55	1.21254	8.35851e-40	2.17185e-37	1.31864	3.31706e-05	3.71637e-06
ENSG00000143387	CTSK	1.69247	9.83567e-50	2.34269e-47	1.68057	1.84561e-49	5.95814e-47	1.77543	3.36001e-05	3.89216e-06
ENSG00000168961	LGALS9	1.11259	4.00941e-10	1.89548e-08	1.13242	3.43595e-13	2.58993e-11	1.23065	3.4972e-05	4.07391e-06
ENSG00000197951	ZNF71	1.00684	1.02544e-28	1.41575e-26	0.967458	3.97323e-23	5.59403e-21	1.07615	3.86603e-05	4.27499e-06
ENSG00000135736	CCDC102A	1.08146	2.56712e-17	2.05383e-15	1.06195	9.57008e-18	1.01953e-15	1.15422	4.00573e-05	4.48183e-06
ENSG00000162654	GBP4	2.46944	1.83044e-72	6.7992e-70	2.50277	1.0203e-97	7.08888e-95	2.60973	4.43769e-05	4.71111e-06
ENSG00000164342	TLR3	1.07299	4.52616e-13	2.74224e-11	1.06484	1.67879e-16	1.62097e-14	1.18155	4.46304e-05	4.93922e-06
ENSG00000117226	GBP3	1.16733	9.08125e-86	4.49767e-83	1.12143	2.49116e-47	7.88293e-45	1.22387	4.61587e-05	5.17342e-06
ENSG00000178726	THBD	-1.33661	7.87471e-18	6.62282e-16	-1.45288	3.55279e-25	5.62114e-23	-1.35871	4.7353e-05	5.41172e-06
ENSG00000214530	STARD10	1.56863	1.44936e-35	2.58417e-33	1.56331	1.1148e-38	2.78352e-36	1.65618	4.93894e-05	5.65879e-06
ENSG00000138678	AGPAT9	-1.07408	2.78121e-35	4.84801e-33	-1.14309	5.59522e-32	1.11765e-29	-1.03785	5.00726e-05	5.90691e-06
ENSG00000150048	CLEC1A	1.31817	1.70121e-82	7.6929e-80	1.27519	7.72341e-55	2.87023e-52	1.38206	5.02877e-05	6.15347e-06
ENSG00000231925	TAPBP	1.392	4.20518e-115	2.73354e-112	1.34804	1.26124e-68	5.52179e-66	1.45435	5.36528e-05	6.4159e-06
ENSG00000133401	PDZD2	2.19353	5.53914e-28	7.41769e-26	2.32483	7.94605e-40	2.0816e-37	2.44706	5.62202e-05	6.68955e-06
ENSG00000178078	STAP2	1.29522	7.4482e-24	8.35966e-22	1.28194	3.39658e-23	4.8033e-21	1.37525	5.67199e-05	6.96294e-06
ENSG00000135932	CAB39	0.972131	1.63525e-51	4.25194e-49	0.925659	1.45691e-35	3.25614e-33	1.03613	5.97589e-05	7.24987e-06
ENSG00000159128	IFNGR2	0.99882	7.2033e-75	2.84503e-72	0.951106	1.20937e-34	2.6116e-32	1.05381	6.79404e-05	7.87511e-06
ENSG00000213886	UBD	2.85793	3.76261e-15	2.65613e-13	7.6186	3.41441e-22	4.50927e-20	Inf	7.27067e-05	8.55168e-06
ENSG00000143457	GOLPH3L	1.01215	1.83751e-150	1.7374e-147	0.960777	1.79644e-39	4.63017e-37	1.06547	7.71985e-05	9.26654e-06
ENSG00000173391	OLR1	2.92436	6.94094e-16	5.10781e-14	7.7114	5.57425e-23	7.71225e-21	Inf	7.72648e-05	9.62255e-06
ENSG00000156587	UBE2L6	0.889418	6.49261e-20	6.04724e-18	0.851537	1.57233e-16	1.5274e-14	0.955276	7.82603e-05	9.98004e-06
ENSG00000272269	RP11-500C11.3	1.69809	2.37586e-88	1.25647e-85	1.6679	4.0469e-66	1.70183e-63	1.76565	7.99414e-05	1.03425e-05
ENSG00000267607	CTD-2369P2.8	2.75637	4.51706e-14	2.97973e-12	7.48056	1.04558e-20	1.29523e-18	Inf	8.22155e-05	1.0713e-05
ENSG00000010030	ETV7	2.74576	2.28511e-19	2.09091e-17	3.54625	2.04691e-25	3.2874e-23	3.69116	8.31796e-05	1.10846e-05
ENSG00000178038	ALS2CL	0.819791	1.21236e-16	9.34029e-15	0.780399	1.33891e-12	9.59454e-11	0.884161	8.35557e-05	1.14544e-05
ENSG00000154639	CXADR	-0.990317	1.28453e-33	2.10946e-31	-1.05642	1.53539e-29	2.77238e-27	-0.952279	9.48131e-05	1.18775e-05
ENSG00000165801	ARHGEF40	1.52704	1.40796e-64	4.72379e-62	1.49579	1.09018e-51	3.78719e-49	1.599	0.000100597	1.23256e-05
ENSG00000171227	TMEM37	-1.6562	5.50805e-13	3.2987e-11	-1.90168	1.14226e-16	1.11642e-14	-1.79586	0.000100719	1.27698e-05
ENSG00000145779	TNFAIP8	1.28075	1.28677e-95	7.04383e-93	1.23495	1.40365e-55	5.27772e-53	1.34093	0.000104868	1.32303e-05
ENSG00000162616	DNAJB4	-0.606725	1.78443e-20	1.717e-18	-0.664887	1.47652e-19	1.73491e-17	-0.554306	0.000111784	1.37206e-05
ENSG00000132530	XAF1	1.1148	4.54931e-24	5.18057e-22	1.08663	9.62122e-23	1.31972e-20	1.18494	0.000113001	1.42121e-05
ENSG00000130589	HELZ2	1.24375	3.61908e-48	8.24252e-46	1.20624	8.37099e-46	2.52393e-43	1.31682	0.000113195	1.46997e-05
ENSG00000119922	IFIT2	1.56837	2.61732e-14	1.75625e-12	1.65629	2.71939e-16	2.57899e-14	1.77138	0.000113936	1.51861e-05
ENSG00000152689	RASGRP3	1.30953	1.09639e-27	1.43738e-25	1.29136	9.55669e-31	1.81805e-28	1.4015	0.000118657	1.56909e-05
ENSG00000154721	JAM2	2.37908	3.67582e-19	3.29578e-17	2.75827	1.5978e-23	2.30026e-21	2.87699	0.000119772	1.61961e-05
ENSG00000124212	PTGIS	1.38198	4.00005e-34	6.85766e-32	1.36073	7.7499e-29	1.34612e-26	1.46419	0.000119796	1.66966e-05
ENSG00000125898	FAM110A	0.8045	2.60292e-12	1.48748e-10	0.769933	5.45339e-11	3.39748e-09	0.875186	0.000121068	1.71984e-05
ENSG00000132003	ZSWIM4	1.78352	4.99561e-74	1.92436e-71	1.7617	1.39564e-72	6.75826e-70	1.87103	0.000134431	1.77593e-05
ENSG00000153721	CNKSR3	1.57444	5.99941e-29	8.43215e-27	1.58127	8.8455e-39	2.226e-36	1.70025	0.000148295	1.83809e-05
ENSG00000119714	GPR68	1.58834	3.46879e-14	2.30775e-12	1.6814	1.49974e-15	1.35019e-13	1.78319	0.000154231	1.90248e-05
ENSG00000163121	NEURL3	2.63172	1.87737e-13	1.18339e-11	4.89473	2.82315e-18	3.10061e-16	5.22882	0.00015551	1.96686e-05
ENSG00000204261	TAPSAR1	1.67327	1.31212e-20	1.26752e-18	1.72865	2.62571e-22	3.52595e-20	1.83446	0.000171148	2.10586e-05
ENSG00000152784	PRDM8	1.3295	6.03026e-25	7.07354e-23	1.31771	2.45255e-23	3.49926e-21	1.41823	0.000175537	2.17771e-05
ENSG00000155130	MARCKS	0.389283	3.73695e-63	1.22737e-60	0.336929	4.1777e-07	1.60287e-05	0.437335	0.000183678	2.32349e-05
ENSG00000149212	SESN3	-0.891459	1.68319e-07	5.9143e-06	-0.994817	7.71244e-13	5.65343e-11	-0.876246	0.000189246	2.39964e-05
ENSG00000100368	CSF2RB	1.08652	3.4883e-32	5.50764e-30	1.04991	5.70492e-33	1.16878e-30	1.16038	0.000204671	2.48214e-05
ENSG00000143466	IKBKE	1.21682	1.8791e-88	1.01089e-85	1.17261	3.24172e-48	1.03605e-45	1.27101	0.000207292	2.56508e-05
ENSG00000167207	NOD2	2.88524	1.6652e-18	1.43529e-16	4.13877	8.45521e-24	1.25688e-21	4.30117	0.000213739	2.65019e-05
ENSG00000100678	SLC8A3	2.52333	4.78882e-12	2.673e-10	5.43642	9.64496e-17	9.51398e-15	5.97728	0.000215869	2.73549e-05
ENSG00000169085	C8orf46	2.94167	4.65066e-21	4.6361e-19	3.91792	7.16713e-28	1.23151e-25	4.06178	0.00022695	2.825e-05
ENSG00000196776	CD47	1.07076	1.32873e-137	1.12051e-134	1.02111	8.25897e-44	2.39961e-41	1.12344	0.000234252	2.91696e-05
ENSG00000102934	PLLP	1.75323	2.10914e-39	3.98844e-37	1.75745	3.19824e-37	7.74362e-35	1.86479	0.000238657	3.10181e-05
ENSG00000160190	SLC37A1	0.905251	3.82684e-22	3.96694e-20	0.866244	9.61332e-17	9.51213e-15	0.968538	0.00024978	3.19818e-05
ENSG00000167191	GPRC5B	1.38233	7.35963e-50	1.76642e-47	1.35109	5.59331e-51	1.90172e-48	1.46273	0.000255556	3.29624e-05
ENSG00000178882	FAM101A	1.12468	8.00589e-53	2.15345e-50	1.08284	1.93343e-39	4.90416e-37	1.17893	0.000272105	3.40066e-05
ENSG00000104825	NFKBIB	0.851968	5.10196e-30	7.40426e-28	0.808323	7.71738e-22	1.00672e-19	0.906641	0.000272463	3.50434e-05
ENSG00000119801	YPEL5	0.852338	1.66654e-50	4.09443e-48	0.803433	4.89701e-26	8.02607e-24	0.9115	0.000277034	3.6091e-05
ENSG00000181634	TNFSF15	1.44623	9.8307e-34	1.63158e-31	1.43045	2.3726e-37	5.78841e-35	1.53692	0.000279751	3.71412e-05
ENSG00000129667	RHBDF2	1.20985	1.05013e-75	4.25534e-73	1.165	6.93763e-44	2.05302e-41	1.26954	0.000280497	3.81857e-05
ENSG00000184602	SNN	0.818284	5.32502e-28	7.16169e-26	0.774086	1.48187e-20	1.80766e-18	0.874781	0.000285152	3.92411e-05
ENSG00000100365	NCF4	2.89412	1.79463e-17	1.44693e-15	4.55825	4.51803e-24	6.77916e-22	4.78136	0.000296308	4.0335e-05
ENSG00000183018	SPNS2	0.936925	9.23366e-53	2.46247e-50	0.890298	1.71062e-29	3.07143e-27	0.991348	0.000296598	4.14209e-05
ENSG00000166949	SMAD3	1.3327	7.64211e-157	7.45154e-154	1.28515	1.07437e-71	4.97636e-69	1.39062	0.000303911	4.25284e-05
ENSG00000130066	SAT1	1.13868	5.30287e-51	1.33436e-48	1.09846	4.23744e-40	1.12678e-37	1.19518	0.000320002	4.36943e-05
ENSG00000110218	PANX1	1.07681	1.85609e-23	2.05422e-21	1.04585	7.65064e-29	1.33614e-26	1.15974	0.000323332	4.48643e-05
ENSG00000160179	ABCG1	1.1978	1.20823e-42	2.48022e-40	1.16148	1.62998e-33	3.40484e-31	1.26303	0.000326875	4.60394e-05
ENSG00000139899	CBLN3	1.77496	4.02744e-34	6.8669e-32	1.79317	3.03137e-33	6.29107e-31	1.9006	0.000331435	4.72236e-05
ENSG00000090776	EFNB1	1.11415	4.80486e-60	1.48437e-57	1.06991	6.99591e-41	1.91102e-38	1.17367	0.000345092	4.84544e-05
ENSG00000164400	CSF2	2.31543	2.30079e-10	1.10786e-08	4.55426	2.10046e-13	1.61761e-11	4.88264	0.000386338	5.11261e-05
ENSG00000175155	YPEL2	0.977466	1.25482e-18	1.1029e-16	0.946457	2.7225e-23	3.86716e-21	1.06212	0.000395765	5.25328e-05
ENSG00000003137	CYP26B1	-2.281	7.15137e-26	8.78492e-24	-2.57184	3.28222e-37	7.8872e-35	-2.49068	0.000398207	5.39379e-05
ENSG00000205220	PSMB10	1.05423	1.88624e-18	1.62134e-16	1.0293	3.62513e-16	3.40762e-14	1.13062	0.00039834	5.53323e-05
ENSG00000079156	OSBPL6	-0.842351	7.56033e-14	4.92479e-12	-0.916029	2.96574e-15	2.57568e-13	-0.808176	0.000423843	5.68182e-05
ENSG00000196878	LAMB3	0.977915	3.68404e-49	8.64282e-47	0.933266	2.33542e-30	4.33953e-28	1.03012	0.000428146	5.83095e-05
ENSG00000251136	RP11-37B2.1	1.17574	3.11388e-10	1.48109e-08	1.20372	8.05655e-11	4.92327e-09	1.31034	0.000432278	5.98054e-05
ENSG00000198832	SELM	1.32436	6.60912e-21	6.5466e-19	1.32149	1.57916e-24	2.42644e-22	1.40761	0.00044133	6.13254e-05
ENSG00000164035	EMCN	-0.814874	6.62276e-38	1.21555e-35	-0.873619	1.02276e-28	1.76689e-26	-0.768389	0.000480401	6.60943e-05
ENSG00000166900	STX3	-0.811238	3.76242e-52	9.86513e-50	-0.869514	3.29341e-31	6.41813e-29	-0.762016	0.000495423	6.7778e-05
ENSG00000141682	PMAIP1	0.912277	1.1436e-53	3.15776e-51	0.863875	6.22241e-29	1.09268e-26	0.968544	0.000515467	6.95268e-05
ENSG00000131669	NINJ1	0.933176	4.06434e-34	6.89215e-32	0.890674	8.86432e-26	1.43809e-23	0.987453	0.000538909	7.13531e-05
ENSG00000069399	BCL3	1.43995	1.69552e-47	3.80603e-45	1.41391	3.2898e-46	1.00135e-43	1.50879	0.000557201	7.32363e-05
ENSG00000079102	RUNX1T1	-0.930761	3.98331e-50	9.63468e-48	-0.991115	2.06811e-36	4.86006e-34	-0.88788	0.000563222	7.51281e-05
ENSG00000227908	CTD-2031P19.3	2.01771	6.9807e-14	4.55673e-12	2.33252	4.64422e-17	4.65295e-15	2.42786	0.00056587	7.70156e-05
ENSG00000166224	SGPL1	0.887183	8.85274e-28	1.17044e-25	0.843963	7.12571e-25	1.11092e-22	0.953882	0.000571744	7.89111e-05
ENSG00000175183	CSRP2	0.882409	2.94344e-12	1.67288e-10	0.856378	1.6844e-12	1.20164e-10	0.955674	0.00059171	8.08683e-05
ENSG00000138675	FGF5	1.20838	8.68242e-21	8.49244e-19	1.1925	2.25312e-25	3.60049e-23	1.30565	0.00059251	8.28137e-05
ENSG00000186827	TNFRSF4	2.68184	2.11764e-13	1.32947e-11	5.88414	1.11286e-17	1.17826e-15	6.40939	0.000594542	8.47521e-05
ENSG00000112299	VNN1	2.44781	5.51921e-14	3.63313e-12	3.3661	1.64453e-17	1.71762e-15	3.51096	0.000596813	8.66844e-05
ENSG00000178860	MSC	2.34451	7.26319e-11	3.68498e-09	4.18331	4.70862e-14	3.78109e-12	4.43741	0.000598876	8.86099e-05
ENSG00000155324	GRAMD3	1.1974	1.19794e-10	5.94248e-09	1.22558	6.50082e-11	4.0032e-09	1.32726	0.000629643	9.06363e-05
ENSG00000185442	FAM174B	-0.774811	7.11605e-21	7.00426e-19	-0.836626	7.24417e-22	9.48868e-20	-0.737909	0.000631509	9.26545e-05
ENSG00000136883	KIF12	2.02322	1.84918e-15	1.32945e-13	2.28858	1.12873e-18	1.26577e-16	2.4075	0.000632156	9.46601e-05
ENSG00000235947	EGOT	2.14024	1.01823e-08	4.11006e-07	6.77045	2.96444e-12	2.03376e-10	Inf	0.000642925	9.86975e-05
ENSG00000124721	DNAH8	-1.13892	5.98782e-10	2.80108e-08	-1.26787	2.91713e-17	2.96916e-15	-1.14632	0.000667434	0.000100788
ENSG00000159231	CBR3	1.58306	3.55104e-48	8.14704e-46	1.56473	2.29063e-52	8.13427e-50	1.65812	0.000670499	0.000102875
ENSG00000065491	TBC1D22B	0.898747	4.94581e-33	8.03746e-31	0.853897	2.29663e-26	3.80312e-24	0.963152	0.000671061	0.000104949
ENSG00000169242	EFNA1	1.43082	8.26204e-34	1.37857e-31	1.4166	4.26598e-40	1.12678e-37	1.51745	0.000672968	0.000107015
ENSG00000231360	AL592284.1	2.13852	3.11576e-12	1.7676e-10	2.70732	4.36167e-15	3.7173e-13	2.83289	0.000686352	0.000109114
ENSG00000221926	TRIM16	0.748475	1.21665e-21	1.23655e-19	0.702952	3.72985e-14	3.01787e-12	0.805814	0.000687662	0.000111202
ENSG00000272016	RP11-215G15.5	0.845269	3.27781e-13	2.01327e-11	0.811791	1.13027e-12	8.17271e-11	0.91969	0.000699823	0.00011332
ENSG00000151014	CCRN4L	1.07043	1.96284e-24	2.25164e-22	1.03791	3.55809e-24	5.36399e-22	1.14832	0.000727983	0.000115523
ENSG00000142961	MOB3C	1.02164	2.10723e-16	1.60366e-14	0.997961	3.25695e-15	2.82093e-13	1.10345	0.000748154	0.000117782
ENSG00000171236	LRG1	1.98285	1.29965e-12	7.53751e-11	2.34354	1.69556e-15	1.48774e-13	2.46467	0.000757261	0.000122305
ENSG00000122861	PLAU	0.955235	5.96597e-48	1.34892e-45	0.908876	8.82463e-30	1.62089e-27	1.01484	0.00076516	0.000124576
ENSG00000127191	TRAF2	0.795667	4.19501e-17	3.26416e-15	0.756331	4.44737e-16	4.10803e-14	0.858476	0.000772341	0.000126857
ENSG00000175592	FOSL1	0.899466	5.84211e-87	3.03809e-84	0.850193	1.53144e-30	2.8791e-28	0.950676	0.000837136	0.000131719
ENSG00000136842	TMOD1	1.93355	9.41501e-15	6.42817e-13	2.16569	6.25409e-17	6.24627e-15	2.27684	0.000851652	0.000134227
ENSG00000111801	BTN3A3	0.881817	4.51791e-27	5.80114e-25	0.838942	3.24175e-19	3.70023e-17	0.941556	0.000858979	0.000136744
ENSG00000048052	HDAC9	2.03982	6.44535e-28	8.59435e-26	2.12904	5.03547e-34	1.06578e-31	2.24199	0.00086845	0.000139276
ENSG00000145911	N4BP3	1.47362	9.25061e-22	9.46352e-20	1.48983	2.52034e-29	4.475e-27	1.59057	0.000871704	0.000144303
ENSG00000127472	PLA2G5	2.56271	2.65711e-13	1.65483e-11	4.20866	3.05706e-17	3.10171e-15	4.42626	0.000884604	0.000146839
ENSG00000146374	RSPO3	1.18029	3.22777e-38	5.95934e-36	1.14403	8.20932e-33	1.67115e-30	1.25002	0.000953131	0.00015212
ENSG00000165659	DACH1	-1.42581	1.41116e-17	1.14367e-15	-1.55618	7.59214e-30	1.40257e-27	-1.43425	0.000997022	0.000154984
ENSG00000213443	RP11-75L1.2	1.93468	2.33693e-11	1.24008e-09	2.33316	7.07392e-14	5.62394e-12	2.45372	0.000998969	0.000157835
ENSG00000162009	SSTR5	-1.98472	5.21038e-10	2.44841e-08	-2.70851	2.11634e-13	1.62592e-11	-2.63559	0.00105032	0.00016084
ENSG00000176697	BDNF	-0.971835	3.71133e-13	2.27506e-11	-1.05855	4.56804e-16	4.20734e-14	-0.956836	0.00105142	0.000163829
ENSG00000134531	EMP1	-0.356196	1.4085e-16	1.08246e-14	-0.411093	1.92769e-09	1.03813e-07	-0.304264	0.00107371	0.000166872
ENSG00000064932	SBNO2	0.805267	1.35624e-43	2.82117e-41	0.75801	9.23118e-22	1.18963e-19	0.854246	0.00113004	0.000173187
ENSG00000103241	FOXF1	1.00102	1.19876e-20	1.1616e-18	0.96862	2.33374e-16	2.23983e-14	1.06971	0.00114505	0.000176405
ENSG00000111859	NEDD9	0.954865	3.22458e-25	3.85491e-23	0.916058	1.69415e-26	2.83483e-24	1.02723	0.0012131	0.000179827
ENSG00000109079	TNFAIP1	0.986307	6.14991e-77	2.55853e-74	0.937724	1.37032e-36	3.26832e-34	1.04485	0.00123389	0.000183294
ENSG00000081059	TCF7	0.749077	4.33964e-13	2.63435e-11	0.709266	3.96408e-10	2.27454e-08	0.81396	0.00124705	0.000186782
ENSG00000171246	NPTX1	1.54378	2.23487e-09	9.67161e-08	1.73774	1.21542e-11	8.00927e-10	1.85124	0.00134663	0.000190572
ENSG00000204264	PSMB8	0.719478	2.3788e-26	3.00499e-24	0.671699	1.59179e-15	1.41315e-13	0.775744	0.00138935	0.000198336
ENSG00000106688	SLC1A1	-0.728115	5.25869e-28	7.1031e-26	-0.78636	2.42691e-22	3.27274e-20	-0.685753	0.00143392	0.000206302
ENSG00000034152	MAP2K3	0.691932	3.75156e-46	8.30185e-44	0.64191	1.11337e-17	1.17826e-15	0.743336	0.00148943	0.000210427
ENSG00000125089	SH3TC1	0.769933	2.49456e-18	2.13248e-16	0.728925	3.8337e-16	3.5826e-14	0.825047	0.00151792	0.000214618
ENSG00000073849	ST6GAL1	1.29399	2.78279e-60	8.68287e-58	1.25549	1.41624e-52	5.08573e-50	1.36222	0.00152044	0.00021879
ENSG00000100911	PSME2	0.75218	9.0399e-17	6.98175e-15	0.711665	4.03017e-15	3.45319e-13	0.804544	0.00157732	0.000223117
ENSG00000134470	IL15RA	1.14267	1.46036e-50	3.64529e-48	1.10259	1.20909e-34	2.6116e-32	1.19827	0.00160417	0.000227501
ENSG00000145777	TSLP	1.94559	1.20678e-10	5.9768e-09	2.41388	5.47252e-13	4.0393e-11	2.53343	0.00160477	0.000231859
ENSG00000204682	CASC10	1.49697	2.34716e-21	2.36245e-19	1.51444	8.13608e-22	1.05703e-19	1.61821	0.0016121	0.000236213
ENSG00000095739	BAMBI	-0.725622	7.46834e-10	3.44715e-08	-0.797706	2.09235e-11	1.3455e-09	-0.696881	0.00162328	0.000240575
ENSG00000013297	CLDN11	0.513261	3.03771e-101	1.75523e-98	0.460794	4.26164e-12	2.88563e-10	0.562592	0.00163199	0.000244937
ENSG00000132274	TRIM22	0.728414	2.45377e-54	6.83594e-52	0.677228	1.44193e-20	1.76568e-18	0.784431	0.00167795	0.000249415
ENSG00000163932	PRKCD	0.819197	1.0697e-44	2.30185e-42	0.770822	1.2619e-23	1.8249e-21	0.873363	0.00168303	0.000253881
ENSG00000221869	CEBPD	1.60064	3.19966e-29	4.53798e-27	1.6089	1.05433e-29	1.92551e-27	1.71835	0.00175113	0.000258531
ENSG00000185361	TNFAIP8L1	0.777192	1.5251e-50	3.77667e-48	0.728589	1.39448e-21	1.78271e-19	0.827727	0.00182558	0.000268125
ENSG00000170689	HOXB9	1.73782	3.19141e-17	2.5146e-15	1.83967	4.33779e-21	5.4367e-19	1.95328	0.0019525	0.000278407
ENSG00000197646	PDCD1LG2	1.03945	7.18364e-15	4.95894e-13	1.01969	1.21165e-17	1.27803e-15	1.12686	0.00198751	0.000283634
ENSG00000164116	GUCY1A3	2.03782	4.65302e-11	2.4157e-09	2.60045	4.69671e-14	3.78103e-12	2.73272	0.00198812	0.000288831
ENSG00000184545	DUSP8	1.46774	6.70118e-26	8.26443e-24	1.46752	1.17327e-23	1.71223e-21	1.57301	0.0021463	0.000294476
ENSG00000117707	PROX1	-1.13447	4.49716e-11	2.33867e-09	-1.25502	4.12301e-19	4.68937e-17	-1.14692	0.00225047	0.000306034
ENSG00000137767	SQRDL	1.12772	1.62175e-13	1.02641e-11	1.12552	1.74363e-17	1.81519e-15	1.22379	0.00229095	0.000312012
ENSG00000071282	LMCD1	-0.838103	3.11637e-13	1.92168e-11	-0.911838	4.52084e-14	3.64864e-12	-0.813008	0.00234011	0.000318103
ENSG00000117525	F3	1.14148	1.6923e-08	6.68396e-07	1.1823	5.08703e-09	2.58066e-07	1.28616	0.0023644	0.000324229
ENSG00000127666	TICAM1	0.847809	4.28517e-22	4.42735e-20	0.806495	2.29644e-18	2.54841e-16	0.913684	0.00240963	0.000330454
ENSG00000107968	MAP3K8	1.40614	6.56791e-23	7.09107e-21	1.40734	1.5737e-22	2.13117e-20	1.50566	0.00247363	0.000336833
ENSG00000165685	TMEM52B	2.22551	1.74804e-11	9.38765e-10	3.08657	4.1613e-15	3.55602e-13	3.23266	0.00249589	0.000343239
ENSG00000126603	GLIS2	0.81691	1.07635e-12	6.27745e-11	0.783459	7.017e-12	4.71141e-10	0.89017	0.00254565	0.000349755
ENSG00000143067	ZNF697	1.05991	5.5202e-41	1.08328e-38	1.01774	9.12221e-35	1.99689e-32	1.12475	0.0025497	0.000356245
ENSG00000100403	ZC3H7B	1.00717	1.99237e-50	4.85672e-48	0.961878	9.94624e-38	2.44525e-35	1.07013	0.00265764	0.000363014
ENSG00000149798	CDC42EP2	0.824287	2.58163e-26	3.24807e-24	0.780637	6.06818e-18	6.50802e-16	0.879756	0.00274101	0.000369987
ENSG00000169621	APLF	1.48508	3.00049e-26	3.7599e-24	1.48559	8.43115e-25	1.30806e-22	1.59455	0.00275026	0.000376947
ENSG00000206503	HLA-A	0.970253	5.862e-24	6.62704e-22	0.935013	9.76341e-24	1.43797e-21	1.02928	0.00281004	0.000391014
ENSG00000113645	WWC1	1.98212	1.90716e-13	1.19974e-11	2.29376	1.00569e-16	9.8898e-15	2.41954	0.00286177	0.000398175
ENSG00000099250	NRP1	-0.447709	1.03205e-15	7.54148e-14	-0.503727	1.62048e-12	1.15862e-10	-0.397198	0.00286261	0.000405298
ENSG00000163719	MTMR14	0.61679	1.27165e-25	1.5379e-23	0.567534	4.15793e-13	3.10485e-11	0.669152	0.00290646	0.000412506
ENSG00000107821	KAZALD1	-1.25842	2.47906e-09	1.06871e-07	-1.42901	1.22791e-11	8.07489e-10	-1.32532	0.00293427	0.000419752
ENSG00000070404	FSTL3	1.13678	1.40661e-32	2.25072e-30	1.10275	2.75784e-29	4.86964e-27	1.19845	0.00294187	0.000426979
ENSG00000187210	GCNT1	-0.810283	6.19247e-49	1.44192e-46	-0.868652	4.70804e-31	9.11934e-29	-0.76361	0.00299785	0.000434324
ENSG00000133069	TMCC2	1.06552	2.65224e-18	2.26107e-16	1.04138	1.68445e-16	1.62154e-14	1.14611	0.00304364	0.000441758
ENSG00000131409	LRRC4B	1.22861	5.75112e-09	2.39203e-07	1.29315	1.17719e-10	7.12554e-09	1.40526	0.00320766	0.000480133
ENSG00000154451	GBP5	1.99439	1.17463e-09	5.29423e-08	2.70137	1.82581e-12	1.29385e-10	2.8413	0.0032438	0.000487874
ENSG00000166394	CYB5R2	0.77217	5.04281e-15	3.52004e-13	0.733265	3.05335e-12	2.08662e-10	0.827889	0.00329284	0.000495709
ENSG00000135114	OASL	1.75888	7.95446e-09	3.24752e-07	2.19515	4.00961e-11	2.54766e-09	2.32193	0.00332385	0.000503587
ENSG00000100342	APOL1	1.25311	2.81326e-41	5.62689e-39	1.22003	1.77231e-35	3.93355e-33	1.31853	0.00335109	0.000511497
ENSG00000228536	RP11-392O17.1	1.81334	2.65363e-07	9.07877e-06	2.78253	1.92945e-09	1.03813e-07	2.94753	0.00335618	0.000519377
ENSG00000167034	NKX3-1	1.3289	1.1008e-13	7.08189e-12	1.35852	2.3198e-14	1.88653e-12	1.46503	0.00335903	0.000527221
ENSG00000185507	IRF7	0.821555	1.69133e-07	5.93619e-06	0.808409	4.11622e-08	1.84767e-06	0.89743	0.00343658	0.000535236
ENSG00000082641	NFE2L1	0.416303	8.77052e-15	6.01445e-13	0.365283	2.25404e-07	8.90472e-06	0.470741	0.00346729	0.000543291
ENSG00000187123	LYPD6	1.06512	6.51727e-26	8.06952e-24	1.03088	3.26064e-25	5.18458e-23	1.14157	0.00360057	0.00056806
ENSG00000174059	CD34	1.13983	3.78301e-27	4.87758e-25	1.11023	7.80716e-27	1.32722e-24	1.21531	0.00365616	0.000576451
ENSG00000178719	GRINA	0.882738	5.02697e-32	7.80357e-30	0.83966	7.96529e-24	1.18958e-21	0.937271	0.00369238	0.000584895
ENSG00000104213	PDGFRL	0.715719	6.24732e-09	2.57863e-07	0.68287	1.95896e-08	9.16668e-07	0.775725	0.00372106	0.000593372
ENSG00000149115	TNKS1BP1	0.793784	1.56987e-44	3.355e-42	0.745953	8.49001e-22	1.09855e-19	0.841926	0.00374469	0.000601866
ENSG00000105499	PLA2G4C	1.37008	2.18152e-26	2.76698e-24	1.35808	2.23502e-23	3.2032e-21	1.46395	0.00381185	0.000619073
ENSG00000136048	DRAM1	0.792064	6.34426e-77	2.60465e-74	0.740935	1.65515e-24	2.51898e-22	0.844685	0.00381778	0.000627626
ENSG00000105327	BBC3	0.767532	8.92512e-18	7.48606e-16	0.726171	7.85364e-16	7.13075e-14	0.829107	0.00385421	0.00063623
ENSG00000125726	CD70	1.74257	2.94669e-06	8.59276e-05	6.14115	4.3891e-09	2.25524e-07	Inf	0.00387125	0.000644834
ENSG00000136052	SLC41A2	1.43335	8.49494e-35	1.47255e-32	1.41572	2.37499e-40	6.37855e-38	1.52796	0.00389862	0.000661995
ENSG00000151883	PARP8	1.86131	1.09829e-08	4.40474e-07	2.49758	2.03649e-11	1.31487e-09	2.63559	0.00390984	0.000670564
ENSG00000102802	MEDAG	-0.834744	1.40634e-13	8.95522e-12	-0.906917	6.00304e-18	6.45984e-16	-0.79707	0.00396119	0.000679224
ENSG00000161791	FMNL3	0.926467	7.14425e-23	7.68672e-21	0.887601	1.60269e-24	2.45081e-22	1.00013	0.00397695	0.000687879
ENSG00000235505	RP11-693N9.2	1.34699	1.36346e-24	1.58151e-22	1.33754	6.5602e-22	8.62815e-20	1.43697	0.00413512	0.000696904
ENSG00000166592	RRAD	1.84836	7.84548e-10	3.61054e-08	2.28134	1.28125e-11	8.40838e-10	2.39232	0.00421478	0.000706089
ENSG00000011132	APBA3	0.893082	3.38747e-32	5.39265e-30	0.849827	3.30904e-21	4.18012e-19	0.948061	0.00439246	0.000715689
ENSG00000152778	IFIT5	0.820727	3.49817e-12	1.97378e-10	0.78823	2.75507e-12	1.91002e-10	0.899005	0.00446264	0.000725421
ENSG00000146021	KLHL3	-1.09597	1.89135e-17	1.52097e-15	-1.18359	1.62721e-20	1.96991e-18	-1.08188	0.00450198	0.000735205
ENSG00000186918	ZNF395	-0.773292	2.21828e-10	1.06978e-08	-0.847441	5.7269e-13	4.21732e-11	-0.752864	0.00468274	0.000755114
ENSG00000141384	TAF4B	1.07188	3.43669e-12	1.9426e-10	1.06634	7.54771e-15	6.33136e-13	1.17834	0.00474817	0.000765379
ENSG00000261618	RP11-79H23.3	1.71941	3.89992e-06	0.000111843	6.13795	6.42774e-09	3.20985e-07	Inf	0.00485344	0.000775861
ENSG00000176170	SPHK1	0.73149	6.02581e-31	8.99605e-29	0.684074	9.03078e-18	9.65296e-16	0.781473	0.00489109	0.000786386
ENSG00000178764	ZHX2	0.684038	1.30189e-09	5.83642e-08	0.646055	3.32021e-08	1.50303e-06	0.755315	0.00502515	0.000797199
ENSG00000131323	TRAF3	1.03281	2.96566e-31	4.44877e-29	0.993633	1.50162e-31	2.96245e-29	1.10405	0.00520647	0.000808418
ENSG00000111077	TENC1	-0.799093	1.89586e-35	3.36106e-33	-0.856987	1.3208e-26	2.22172e-24	-0.760103	0.00525448	0.000819703
ENSG00000108688	CCL7	2.03368	1.08398e-08	4.35854e-07	3.26347	5.8786e-11	3.64109e-09	3.43741	0.00533603	0.000831137
ENSG00000185972	CCIN	1.35728	8.08455e-13	4.76851e-11	1.40177	6.24047e-14	4.98613e-12	1.51206	0.0053394	0.000842521
ENSG00000171056	SOX7	0.56686	4.64079e-29	6.55212e-27	0.51672	1.05201e-11	6.94676e-10	0.617807	0.00535497	0.000853887
ENSG00000173114	LRRN3	1.69159	6.08707e-06	0.000168377	4.3284	3.29401e-08	1.49329e-06	4.85798	0.00536941	0.000865233
ENSG00000157368	IL34	2.16604	7.01066e-10	3.2455e-08	3.35477	8.97094e-13	6.53101e-11	3.50779	0.00539954	0.000876597
ENSG00000104903	LYL1	-0.780896	6.24089e-23	6.76139e-21	-0.841814	3.06809e-22	4.06872e-20	-0.74855	0.00546723	0.000888074
ENSG00000019582	CD74	2.20643	2.08022e-11	1.10763e-09	3.01291	4.81701e-15	4.0836e-13	3.12928	0.0055929	0.000899806
ENSG00000105974	CAV1	0.345192	7.82571e-19	6.91722e-17	0.293209	9.20614e-06	0.000273446	0.398457	0.0056052	0.000911511
ENSG00000060982	BCAT1	-0.323165	1.06534e-07	3.82959e-06	-0.379196	1.23318e-07	5.08549e-06	-0.270724	0.00560757	0.000923164
ENSG00000140105	WARS	0.419972	1.99318e-24	2.27807e-22	0.36787	1.2896e-07	5.30444e-06	0.472682	0.00561662	0.000934782
ENSG00000185862	EVI2B	-0.707668	1.24524e-11	6.75723e-10	-0.775185	7.66934e-13	5.63476e-11	-0.670143	0.0058742	0.000946978
ENSG00000230024	RP11-95P13.1	1.72859	4.09038e-08	1.54514e-06	2.21149	2.9217e-10	1.70087e-08	2.3388	0.00609706	0.000959663
ENSG00000205683	DPF3	0.93033	1.09523e-42	2.26313e-40	0.885345	6.78971e-25	1.06372e-22	0.985526	0.00623557	0.000972626
ENSG00000117298	ECE1	0.367487	5.60219e-19	4.98004e-17	0.315727	3.0656e-06	0.00010153	0.418658	0.00631163	0.000985711
ENSG00000167657	DAPK3	0.690203	1.08402e-26	1.38622e-24	0.643144	2.12328e-15	1.84905e-13	0.739796	0.00636895	0.00101192
ENSG00000137491	SLCO2B1	1.67467	7.50805e-06	0.000204065	4.32744	4.1926e-08	1.87669e-06	4.85798	0.00649833	0.00102527
ENSG00000113583	C5orf15	0.589531	2.64639e-19	2.39341e-17	0.540236	3.0555e-12	2.08662e-10	0.650221	0.00657031	0.00105203
ENSG00000270055	CTD-3092A11.2	0.799909	2.83221e-27	3.66683e-25	0.755436	7.81085e-19	8.8523e-17	0.850718	0.00660947	0.00106546
ENSG00000131979	GCH1	0.685216	1.69703e-09	7.4789e-08	0.647592	2.21582e-08	1.02658e-06	0.756886	0.00676342	0.00107919
ENSG00000133110	POSTN	-1.3173	1.18825e-12	6.90425e-11	-1.46078	2.53651e-16	2.4173e-14	-1.35408	0.00676378	0.00109285
ENSG00000258376	RP4-647C14.2	1.09753	1.2679e-18	1.11126e-16	1.07599	6.91553e-16	6.31486e-14	1.17468	0.00709946	0.00112116
ENSG00000138735	PDE5A	0.789583	1.40148e-07	4.98621e-06	0.769483	1.08735e-08	5.26539e-07	0.883325	0.00730639	0.00113593
ENSG00000130813	C19orf66	0.783476	4.34349e-11	2.26631e-09	0.751573	6.82785e-11	4.1965e-09	0.842041	0.0073504	0.00115072
ENSG00000068079	IFI35	0.661156	4.75183e-09	1.99551e-07	0.62357	1.1674e-07	4.84547e-06	0.721674	0.00737595	0.00118021
ENSG00000103966	EHD4	0.382162	2.07275e-23	2.2853e-21	0.329698	1.76104e-06	6.0912e-05	0.433461	0.0073807	0.00119487
ENSG00000068323	TFE3	0.688071	3.05524e-44	6.48502e-42	0.638004	7.2532e-17	7.19914e-15	0.739499	0.00744984	0.00120962
ENSG00000158286	RNF207	1.46379	1.76571e-24	2.03298e-22	1.46696	9.13031e-24	1.35095e-21	1.56284	0.00753726	0.00122451
ENSG00000185432	METTL7A	-0.695862	8.22832e-15	5.65506e-13	-0.758439	1.32956e-17	1.39779e-15	-0.656034	0.00765013	0.00125453
ENSG00000115525	ST3GAL5	-0.701118	5.51791e-09	2.30173e-07	-0.773363	2.4942e-10	1.4573e-08	-0.671377	0.00779456	0.00126981
ENSG00000157214	STEAP2	-0.755631	3.74954e-17	2.93953e-15	-0.821068	3.14794e-16	2.97658e-14	-0.715401	0.00786763	0.00128519
ENSG00000272567	RP11-73K9.3	1.77123	8.89817e-07	2.83307e-05	2.90914	8.11551e-09	3.97809e-07	3.08746	0.00799637	0.00130079
ENSG00000039560	RAI14	0.289251	0.00025173	0.00486948	0.238646	0.00203763	0.0294806	0.347773	0.00801133	0.00131636
ENSG00000138496	PARP9	0.755077	4.47064e-20	4.18898e-18	0.710563	3.90936e-17	3.94142e-15	0.820664	0.00805111	0.00133195
ENSG00000137509	PRCP	0.423977	2.26492e-14	1.52635e-12	0.373398	4.28071e-07	1.63454e-05	0.478989	0.00812043	0.00134763
ENSG00000165449	SLC16A9	1.58113	9.19189e-08	3.33107e-06	1.91295	2.59707e-09	1.36742e-07	2.03103	0.00818016	0.00136337
ENSG00000119508	NR4A3	1.72419	7.54969e-07	2.41854e-05	2.56236	2.34088e-08	1.0827e-06	2.71272	0.00822979	0.00137916
ENSG00000135842	FAM129A	1.53978	2.02846e-39	3.85927e-37	1.52524	1.4549e-50	4.79368e-48	1.63351	0.0082981	0.00139503
ENSG00000110077	MS4A6A	-1.5542	1.16558e-09	5.26314e-08	-1.8462	4.30539e-13	3.20746e-11	-1.74193	0.00835815	0.00141096
ENSG00000071575	TRIB2	-0.69789	1.1611e-09	5.25051e-08	-0.768015	4.23206e-11	2.68151e-09	-0.672918	0.00844277	0.00142702
ENSG00000125845	BMP2	0.771098	2.45355e-65	8.32126e-63	0.719895	4.95311e-23	6.91272e-21	0.824009	0.00875572	0.00144371
ENSG00000131459	GFPT2	1.02526	1.80248e-51	4.64801e-49	0.97994	4.33727e-34	9.30329e-32	1.08353	0.00887736	0.0014606
ENSG00000223749	MIR503HG	-0.672912	5.04291e-05	0.00116296	-0.762223	2.05817e-07	8.18147e-06	-0.670827	0.00890877	0.00147749
ENSG00000110330	BIRC2	1.00067	2.33365e-51	5.91989e-49	0.954706	2.6758e-36	6.15241e-34	1.06514	0.00900595	0.00149453
ENSG00000066697	MSANTD3	0.556443	6.46436e-46	1.4105e-43	0.505173	4.29355e-12	2.9011e-10	0.606506	0.0091851	0.00152901
ENSG00000119938	PPP1R3C	-0.719836	1.50117e-10	7.36468e-09	-0.79056	5.28862e-11	3.32071e-09	-0.684877	0.00919087	0.00154623
ENSG00000267194	RP1-193H18.2	-1.3443	2.97843e-11	1.57247e-09	-1.51459	2.28346e-14	1.86172e-12	-1.42711	0.00939119	0.00156382
ENSG00000241839	PLEKHO2	0.658399	9.24648e-18	7.71413e-16	0.61249	2.15017e-13	1.64795e-11	0.717151	0.00944467	0.00158145
ENSG00000175354	PTPN2	0.595662	2.61547e-22	2.73852e-20	0.54667	2.50373e-12	1.74334e-10	0.647976	0.00955405	0.00159925
ENSG00000134321	RSAD2	1.72694	2.36702e-06	7.04058e-05	3.03931	1.91629e-08	8.98017e-07	3.23266	0.00960179	0.00161707
ENSG00000106560	GIMAP2	0.585003	2.0901e-09	9.09556e-08	0.543153	1.76352e-08	8.31299e-07	0.639502	0.0096381	0.0016349
ENSG00000136514	RTP4	1.76016	1.84182e-06	5.56325e-05	3.27819	3.0585e-08	1.39245e-06	3.49185	0.00965777	0.00165269
ENSG00000157191	NECAP2	0.705303	2.33321e-33	3.81155e-31	0.657009	2.01368e-17	2.08952e-15	0.7589	0.00978804	0.00167068
ENSG00000108771	DHX58	0.75287	3.05422e-08	1.17652e-06	0.726262	4.76805e-08	2.09899e-06	0.833246	0.00991232	0.00168888
ENSG00000131203	IDO1	1.77568	1.51106e-06	4.64514e-05	3.31301	2.76914e-08	1.2734e-06	3.52356	0.0102184	0.00170766
ENSG00000176720	BOK	0.60476	3.02691e-41	6.01565e-39	0.554423	1.35284e-13	1.05713e-11	0.654164	0.0103772	0.00172672
ENSG00000165092	ALDH1A1	-0.555563	4.75038e-41	9.3811e-39	-0.610275	6.9649e-17	6.93452e-15	-0.507707	0.0106591	0.0017658
ENSG00000107175	CREB3	0.660141	9.9184e-21	9.64093e-19	0.613695	1.13786e-13	8.91324e-12	0.712277	0.0106999	0.00178531
ENSG00000161013	MGAT4B	0.426808	9.22391e-11	4.63453e-09	0.378016	1.55077e-06	5.42259e-05	0.475922	0.0107567	0.00180485
ENSG00000158270	COLEC12	0.626156	2.68204e-16	2.03613e-14	0.580637	7.41155e-12	4.95551e-10	0.676811	0.0109621	0.00184446
ENSG00000230630	DNM3OS	1.31626	5.92295e-14	3.8907e-12	1.34366	9.01591e-15	7.54316e-13	1.44267	0.0111077	0.00190399
ENSG00000139946	PELI2	-0.595165	3.14905e-13	1.938e-11	-0.656298	9.92696e-13	7.19423e-11	-0.551286	0.0114478	0.00196423
ENSG00000164761	TNFRSF11B	1.46283	1.56245e-09	6.93478e-08	1.60497	5.39353e-11	3.36675e-09	1.71234	0.0117126	0.00198506
ENSG00000140511	HAPLN3	0.658851	4.336e-12	2.42459e-10	0.617671	4.23705e-11	2.68151e-09	0.716207	0.0120297	0.00200648
ENSG00000157601	MX1	1.35825	2.66578e-15	1.8904e-13	1.38572	2.58092e-18	2.84436e-16	1.48829	0.0121527	0.00202806
ENSG00000187667	WHAMMP3	0.756787	7.31754e-21	7.17994e-19	0.711885	2.22341e-14	1.81739e-12	0.814724	0.0123693	0.00205002
ENSG00000169247	SH3TC2	-1.26936	3.16324e-17	2.49872e-15	-1.37756	7.67292e-20	9.15024e-18	-1.27774	0.0124485	0.00207205
ENSG00000087085	ACHE	1.69735	3.1227e-07	1.05792e-05	2.30329	1.17911e-08	5.7011e-07	2.43296	0.0133131	0.00209582
ENSG00000064270	ATP2C2	1.54316	2.94882e-05	0.000711044	5.84921	1.0443e-07	4.37428e-06	Inf	0.0135611	0.00212
ENSG00000106025	TSPAN12	-0.671626	8.31421e-33	1.34415e-30	-0.729786	2.78037e-22	3.70253e-20	-0.624455	0.0136036	0.00214418
ENSG00000189077	TMEM120A	0.831637	1.62679e-13	1.02751e-11	0.799326	8.07939e-14	6.39152e-12	0.89242	0.0138035	0.00216867
ENSG00000152229	PSTPIP2	1.05605	2.2186e-31	3.37682e-29	1.01781	4.79126e-31	9.22461e-29	1.12918	0.0138494	0.00219316
ENSG00000108960	MMD	0.919102	7.10059e-42	1.42937e-39	0.872738	2.04285e-26	3.40049e-24	0.976408	0.0150808	0.00226998
ENSG00000185033	SEMA4B	0.597296	2.97445e-14	1.98734e-12	0.550968	2.76988e-09	1.45362e-07	0.651248	0.0153169	0.0022971
ENSG00000145860	RNF145	0.603531	3.3037e-49	7.80925e-47	0.552612	2.84074e-14	2.30431e-12	0.653579	0.0155886	0.00232468
ENSG00000141510	TP53	0.634825	4.79241e-75	1.91709e-72	0.583622	3.5781e-16	3.37334e-14	0.68425	0.015775	0.00237993
ENSG00000254703	FLI1-AS1	0.555802	9.12585e-09	3.69798e-07	0.510959	1.60379e-06	5.58358e-05	0.617872	0.0158073	0.00240761
ENSG00000102760	RGCC	-0.708025	6.0752e-07	1.98699e-05	-0.788309	6.06109e-09	3.05914e-07	-0.687855	0.0160503	0.00243568
ENSG00000180398	MCFD2	-0.16919	0.00310164	0.0430122	-0.224047	0.00159446	0.0242546	-0.116047	0.0161525	0.00246385
ENSG00000026950	BTN3A1	0.801	2.80566e-21	2.81486e-19	0.75732	2.76586e-17	2.84234e-15	0.866327	0.0163142	0.00249223
ENSG00000169241	SLC50A1	0.723665	4.14327e-16	3.09044e-14	0.681882	7.78237e-14	6.17182e-12	0.77464	0.0173285	0.00255085
ENSG00000135063	FAM189A2	1.13694	2.36786e-07	8.16376e-06	1.20369	1.38609e-08	6.65155e-07	1.301	0.0173858	0.00258106
ENSG00000239887	C1orf226	-1.04424	7.93166e-15	5.46322e-13	-1.13336	1.76185e-15	1.53849e-13	-1.0319	0.0176695	0.00261173
ENSG00000091428	RAPGEF4	0.606036	4.66852e-11	2.41972e-09	0.561417	6.54173e-08	2.81771e-06	0.663968	0.0177471	0.00264243
ENSG00000092010	PSME1	0.585977	6.00991e-17	4.66471e-15	0.53883	6.49802e-11	4.0032e-09	0.638238	0.0177761	0.00267307
ENSG00000178685	PARP10	0.817879	2.16943e-17	1.74012e-15	0.779141	1.67534e-14	1.38371e-12	0.875218	0.0178011	0.00270363
ENSG00000254429	CTD-2562J17.7	1.03487	2.9278e-13	1.80897e-11	1.02136	2.00396e-12	1.41383e-10	1.12447	0.0178016	0.00273407
ENSG00000114251	WNT5A	1.26156	2.40474e-08	9.32083e-07	1.34639	2.27613e-09	1.20839e-07	1.45431	0.0181644	0.00276511
ENSG00000153208	MERTK	-0.660604	2.97455e-25	3.56969e-23	-0.72005	1.30586e-20	1.60521e-18	-0.612864	0.0183612	0.00279643
ENSG00000196387	ZNF140	0.596715	2.3076e-11	1.2266e-09	0.551394	5.86535e-09	2.96608e-07	0.661139	0.0188377	0.00282858
ENSG00000184226	PCDH9	-0.915837	1.03908e-07	3.75249e-06	-1.02369	3.2961e-13	2.49038e-11	-0.910223	0.0191469	0.00286121
ENSG00000260336	RP11-395B7.7	0.842693	4.55152e-28	6.17463e-26	0.79831	1.62338e-19	1.90048e-17	0.899333	0.0202042	0.00289583
ENSG00000169851	PCDH7	-1.01361	4.03567e-23	4.40283e-21	-1.0873	1.02835e-32	2.08013e-30	-0.97832	0.0203125	0.00293053
ENSG00000165684	SNAPC4	0.715508	4.26635e-21	4.26662e-19	0.670621	1.48416e-15	1.33994e-13	0.765765	0.0203229	0.0029651
ENSG00000154040	CABYR	0.608137	9.80073e-10	4.46427e-08	0.565621	3.72317e-07	1.44056e-05	0.667218	0.0203569	0.00299961
ENSG00000112308	C6orf62	0.296217	1.31233e-15	9.50057e-14	0.243646	0.000355175	0.00691314	0.348711	0.0204141	0.00303409
ENSG00000139192	TAPBPL	0.601811	1.58071e-06	4.83541e-05	0.566745	8.56634e-06	0.000256589	0.668989	0.0207612	0.00306913
ENSG00000140379	BCL2A1	1.42115	2.0679e-09	9.02415e-08	1.5439	1.46775e-10	8.83416e-09	1.64981	0.0208108	0.00310412
ENSG00000168917	SLC35G2	0.509087	9.79295e-13	5.7436e-11	0.459488	4.66435e-08	2.06758e-06	0.566954	0.0209927	0.00313934
ENSG00000206341	HLA-H	1.29071	3.84069e-06	0.000110246	1.49512	4.76647e-08	2.09899e-06	1.56986	0.0211754	0.00317477
ENSG00000149573	MPZL2	-0.58331	2.31804e-28	3.17226e-26	-0.640416	3.70566e-18	4.02833e-16	-0.534794	0.0212252	0.00321016
ENSG00000187513	GJA4	-1.68946	2.93642e-06	8.57886e-05	-2.8654	2.62304e-08	1.21145e-06	-2.8365	0.0217834	0.00324651
ENSG00000137486	ARRB1	0.756848	3.24678e-26	4.05224e-24	0.710573	2.40654e-18	2.66135e-16	0.815667	0.0224521	0.00328402
ENSG00000266978	CTD-2369P2.5	1.58442	2.08918e-05	0.000519001	4.49913	2.62258e-07	1.0297e-05	5.04439	0.0228507	0.00332216
ENSG00000158092	NCK1	0.544263	3.49808e-25	4.16592e-23	0.492968	2.52604e-11	1.61788e-09	0.599863	0.0229204	0.00336029
ENSG00000170293	CMTM8	-0.683416	2.20227e-08	8.56798e-07	-0.755113	4.33915e-09	2.23676e-07	-0.655516	0.023222	0.00339886
ENSG00000132669	RIN2	0.676605	1.47625e-16	1.12897e-14	0.631466	1.72852e-13	1.34086e-11	0.73914	0.0236906	0.00343818
ENSG00000174004	NRROS	-1.28184	1.06271e-12	6.2095e-11	-1.4169	4.40053e-16	4.07654e-14	-1.30933	0.0238654	0.00347769
ENSG00000184113	CLDN5	0.626414	7.6322e-09	3.1293e-07	0.588293	2.11455e-09	1.12823e-07	0.688798	0.0239819	0.00351728
ENSG00000146242	TPBG	0.627811	8.32585e-08	3.04746e-06	0.589741	1.05313e-06	3.78607e-05	0.697386	0.0242928	0.00355731
ENSG00000184058	TBX1	-0.902449	3.99513e-17	3.12422e-15	-0.974316	1.50332e-20	1.82685e-18	-0.880046	0.0246529	0.00359788
ENSG00000180672	AC007362.1	-0.538489	3.00695e-10	1.4346e-08	-0.5981	5.87416e-10	3.35247e-08	-0.499205	0.0246579	0.0036383
ENSG00000204574	ABCF1	0.60864	2.2083e-55	6.32142e-53	0.557572	1.82343e-14	1.49812e-12	0.657487	0.0253126	0.00367982
ENSG00000101665	SMAD7	-0.946021	5.68693e-15	3.95974e-13	-1.02593	1.68905e-15	1.48774e-13	-0.921353	0.0254458	0.00372144
ENSG00000166073	GPR176	0.868629	1.27163e-30	1.88045e-28	0.823421	1.87284e-24	2.83677e-22	0.931125	0.0255643	0.00376312
ENSG00000127528	KLF2	-0.766696	5.25971e-22	5.39847e-20	-0.828137	3.04177e-19	3.4844e-17	-0.72766	0.0256967	0.0038049
ENSG00000138449	SLC40A1	-0.782877	6.69724e-44	1.40246e-41	-0.841624	1.39401e-29	2.5314e-27	-0.735466	0.0257083	0.00384654
ENSG00000184451	CCR10	1.23255	3.88463e-08	1.47455e-06	1.31046	1.02763e-08	4.98375e-07	1.41238	0.0264242	0.00388938
ENSG00000186132	C2orf76	0.657965	3.67503e-08	1.39839e-06	0.622009	3.61325e-07	1.39975e-05	0.718546	0.0275238	0.00393415
ENSG00000078081	LAMP3	0.794682	8.226e-14	5.33613e-12	0.756716	3.08196e-13	2.33411e-11	0.861506	0.0276876	0.00402375
ENSG00000146678	IGFBP1	-1.05723	1.19245e-05	0.000310316	-1.25502	7.02092e-08	2.99584e-06	-1.17468	0.0277217	0.00406838
ENSG00000111331	OAS3	0.924853	1.55137e-27	2.02534e-25	0.883203	1.01147e-25	1.63265e-23	0.987482	0.0278661	0.00411312
ENSG00000185920	PTCH1	-0.825264	2.07743e-10	1.00496e-08	-0.905196	9.83209e-13	7.14167e-11	-0.796869	0.0281122	0.00415814
ENSG00000158769	F11R	0.447023	3.30897e-16	2.48189e-14	0.396224	1.70764e-07	6.88222e-06	0.500098	0.0281929	0.00420315
ENSG00000164930	FZD6	0.689324	8.97619e-23	9.59161e-21	0.641552	3.7058e-16	3.47323e-14	0.75029	0.029134	0.00424975
ENSG00000148082	SHC3	-0.593192	2.08188e-09	9.07247e-08	-0.657295	1.01916e-09	5.6549e-08	-0.554162	0.029383	0.00429664
ENSG00000151229	SLC2A13	-0.664908	4.19427e-06	0.000119516	-0.744348	1.44233e-08	6.91107e-07	-0.633104	0.0306369	0.00434569
ENSG00000099260	PALMD	-0.68857	3.00804e-61	9.57724e-59	-0.74386	6.47913e-26	1.05649e-23	-0.6395	0.0306788	0.00439464
ENSG00000164283	ESM1	0.754394	9.73241e-30	1.39298e-27	0.70658	1.75901e-21	2.23975e-19	0.813279	0.030699	0.00444344
ENSG00000127955	GNAI1	-0.719216	5.05908e-22	5.20968e-20	-0.780663	2.08072e-19	2.41817e-17	-0.674381	0.0307723	0.0044922
ENSG00000231574	RP11-91K9.1	1.39277	0.000175868	0.00357021	3.87013	4.92495e-06	0.000155689	4.39232	0.0309076	0.00454102
ENSG00000176641	RNF152	-0.808194	9.02882e-15	6.17801e-13	-0.878472	2.14226e-18	2.3856e-16	-0.768705	0.0310463	0.00458993
ENSG00000182197	EXT1	0.397245	3.83662e-25	4.53448e-23	0.344527	6.38741e-07	2.37927e-05	0.450666	0.0313806	0.00463927
ENSG00000150630	VEGFC	0.62622	1.10962e-31	1.71398e-29	0.576485	9.98253e-14	7.87757e-12	0.677515	0.031636	0.00468889
ENSG00000117461	PIK3R3	-0.457964	2.05651e-19	1.89284e-17	-0.514065	3.13538e-12	2.13648e-10	-0.409903	0.031867	0.00473876
ENSG00000171451	DSEL	1.21958	1.4421e-22	1.52015e-20	1.20118	2.11943e-30	3.96122e-28	1.31728	0.0319586	0.00478861
ENSG00000035664	DAPK2	1.12432	9.55882e-07	3.02796e-05	1.20189	2.16343e-07	8.56792e-06	1.31002	0.032198	0.00483872
ENSG00000103642	LACTB	0.455762	1.17986e-17	9.66243e-16	0.404659	6.56661e-08	2.82462e-06	0.509282	0.0332226	0.00489052
ENSG00000121236	TRIM6	-0.629283	2.12859e-07	7.37957e-06	-0.699619	1.65397e-08	7.84287e-07	-0.598312	0.0338903	0.00494334
ENSG00000136367	ZFHX2	1.43768	2.04117e-08	7.96108e-07	1.6076	2.06724e-09	1.10668e-07	1.7176	0.0341815	0.0049965
ENSG00000268297	CLEC4GP1	-0.980944	2.69466e-06	7.92447e-05	-1.12529	1.18026e-07	4.8925e-06	-1.03103	0.0343179	0.00504971
ENSG00000175573	C11orf68	0.638761	1.14305e-22	1.21311e-20	0.591219	1.76343e-13	1.36463e-11	0.691394	0.0351478	0.00510424
ENSG00000172159	FRMD3	-1.18138	1.07988e-28	1.48434e-26	-1.2598	2.35066e-36	5.48372e-34	-1.15166	0.0356082	0.0051594
ENSG00000272463	RP11-532F6.3	1.26535	3.20607e-08	1.23153e-06	1.35584	4.66225e-09	2.38028e-07	1.46529	0.0360536	0.00521517
ENSG00000146278	PNRC1	0.534207	1.08399e-10	5.40299e-09	0.488666	1.38471e-08	6.65155e-07	0.588853	0.0361495	0.0052709
ENSG00000166455	C16orf46	1.30569	1.41368e-07	5.01815e-06	1.43779	2.09685e-08	9.75478e-07	1.54956	0.036586	0.00532723
ENSG00000185630	PBX1	-0.568829	2.14067e-12	1.23008e-10	-0.62966	4.95653e-12	3.34199e-10	-0.52408	0.0367557	0.00538365
ENSG00000111962	UST	0.980797	4.14202e-06	0.000118243	1.01965	3.1788e-06	0.000104306	1.118	0.0368929	0.00544012
ENSG00000196639	HRH1	0.748422	1.29697e-18	1.1304e-16	0.704096	4.08646e-17	4.10702e-15	0.81328	0.0372691	0.00549706
ENSG00000142227	EMP3	0.531817	4.38374e-11	2.28349e-09	0.485904	1.72008e-08	8.14426e-07	0.582564	0.0382151	0.00555548
ENSG00000198947	DMD	-0.722492	1.54635e-09	6.87309e-08	-0.795422	2.13625e-12	1.50274e-10	-0.683761	0.0400378	0.00567778
ENSG00000162599	NFIA	-0.673706	3.30164e-16	2.48189e-14	-0.736074	2.77833e-19	3.19408e-17	-0.626935	0.0409457	0.00574042
ENSG00000114742	WDR48	0.594405	2.54832e-31	3.85983e-29	0.543341	3.74368e-13	2.80206e-11	0.648451	0.0414518	0.00580374
ENSG00000230266	XXYLT1-AS2	0.684664	1.89023e-06	5.70396e-05	0.659361	2.2938e-06	7.79063e-05	0.76104	0.0414978	0.00586692
ENSG00000170271	FAXDC2	-0.923612	1.58873e-09	7.03143e-08	-1.01802	5.36046e-11	3.35922e-09	-0.922463	0.0422176	0.00599503
ENSG00000234883	MIR155HG	0.744154	4.1241e-07	1.3704e-05	0.721395	3.18058e-07	1.23513e-05	0.817044	0.0426736	0.00605961
ENSG00000123610	TNFAIP6	1.34349	0.00028568	0.0054552	3.80089	9.30554e-06	0.000276142	4.32193	0.0431026	0.00612471
ENSG00000254087	LYN	-0.740016	3.07086e-22	3.1939e-20	-0.801466	4.18289e-23	5.86338e-21	-0.690459	0.0434737	0.00619023
ENSG00000139370	SLC15A4	0.622047	2.3381e-14	1.57227e-12	0.575881	5.57398e-11	3.46585e-09	0.683135	0.0441004	0.00625663
ENSG00000103187	COTL1	0.491455	1.00807e-28	1.39794e-26	0.440723	8.63908e-10	4.85246e-08	0.539688	0.0443077	0.00632315
ENSG00000261884	CTC-479C5.12	0.941189	7.2765e-06	0.000198289	0.974965	3.43314e-06	0.000110943	1.08573	0.0443263	0.00638947
ENSG00000118707	TGIF2	0.453331	3.20852e-16	2.42403e-14	0.402633	1.4807e-07	6.02842e-06	0.504429	0.044411	0.00645571
ENSG00000127561	SYNGR3	1.51985	1.85295e-08	7.24781e-07	1.73823	8.07886e-10	4.5538e-08	1.83519	0.0451587	0.00652302
ENSG00000178996	SNX18	-0.546778	1.85658e-23	2.05422e-21	-0.604257	2.54135e-16	2.4173e-14	-0.498014	0.0455225	0.00659073
ENSG00000110675	ELMOD1	-0.652147	3.55075e-12	1.99983e-10	-0.71523	1.54765e-15	1.38551e-13	-0.608704	0.0459163	0.00665888
ENSG00000132471	WBP2	0.518765	2.9741e-19	2.68202e-17	0.469705	1.82582e-09	9.90715e-08	0.566129	0.0469189	0.00672854
ENSG00000014914	MTMR11	0.527268	2.88958e-13	1.79246e-11	0.478488	4.4871e-08	1.99454e-06	0.582171	0.0470784	0.00686758
ENSG00000144802	NFKBIZ	0.788911	1.19627e-13	7.68023e-12	0.751161	1.28403e-12	9.24272e-11	0.856887	0.0477143	0.00693789
ENSG00000179630	LACC1	1.02595	3.86642e-15	2.72325e-13	1.00528	2.22422e-19	2.57559e-17	1.12131	0.0477698	0.00700804
ENSG00000137462	TLR2	1.65901	5.44762e-06	0.000152173	2.80566	1.15533e-07	4.80159e-06	2.97728	0.0483232	0.00707891
ENSG00000160588	MPZL3	-0.512295	8.06192e-10	3.70468e-08	-0.571406	2.13752e-09	1.13859e-07	-0.4707	0.0487195	0.00715021
ENSG00000136630	HLX	0.759682	0.000137958	0.00288316	0.772868	6.20981e-06	0.0001912	0.874752	0.0499011	0.00729609
ENSG00000179148	ALOXE3	1.36826	0.000248388	0.00481977	3.26512	8.49162e-06	0.000254828	3.58496	0.0507781	0.00737017
ENSG00000100055	CYTH4	1.30325	1.78558e-05	0.000448581	1.59796	1.47308e-06	5.17359e-05	1.71882	0.0508423	0.0074441
ENSG00000137628	DDX60	0.860831	3.38655e-20	3.21177e-18	0.820768	2.5283e-19	2.91713e-17	0.931335	0.0516376	0.00751913
ENSG00000123609	NMI	0.460871	7.92742e-14	5.15315e-12	0.411309	1.68708e-07	6.80797e-06	0.513167	0.0521633	0.0075948
ENSG00000168209	DDIT4	-0.6125	1.67973e-06	5.10329e-05	-0.683603	3.65744e-09	1.90377e-07	-0.586756	0.0527409	0.00767119
ENSG00000067113	PPAP2A	0.649741	7.53295e-11	3.80945e-09	0.608879	8.88544e-10	4.96466e-08	0.716262	0.0531524	0.0078244
ENSG00000205213	LGR4	-0.78888	1.18486e-15	8.5977e-14	-0.857101	1.65819e-16	1.60593e-14	-0.755228	0.0531574	0.00790072
ENSG00000100567	PSMA3	0.290734	2.68931e-09	1.15581e-07	0.23923	0.00103581	0.0171259	0.340693	0.0533886	0.00797717
ENSG00000237604	AP001056.1	1.37082	0.000157948	0.00324871	5.78246	1.96452e-06	6.72226e-05	Inf	0.0535461	0.00805363
ENSG00000197632	SERPINB2	0.966894	1.50692e-23	1.67925e-21	0.929134	1.30511e-22	1.77495e-20	1.03771	0.0537546	0.00813018
ENSG00000039523	FAM65A	0.643235	1.36986e-39	2.6548e-37	0.59299	7.7433e-16	7.0506e-14	0.695909	0.0540776	0.00820702
ENSG00000145506	NKD2	1.34499	0.000311921	0.00588425	3.27267	2.77953e-05	0.000734464	3.58496	0.0542683	0.00828391
ENSG00000167987	VPS37C	0.592868	6.68047e-21	6.59633e-19	0.542912	2.96537e-12	2.03376e-10	0.649054	0.0544603	0.00836087
ENSG00000205336	GPR56	0.601212	4.54776e-73	1.70963e-70	0.549234	6.59987e-15	5.55083e-13	0.651653	0.0552062	0.00843882
ENSG00000162878	PKDCC	-0.779465	1.18066e-08	4.71688e-07	-0.860861	1.26331e-09	6.96128e-08	-0.755866	0.0552256	0.00851654
ENSG00000137496	IL18BP	0.585009	3.72017e-06	0.000106885	0.548442	5.04207e-06	0.000158763	0.64889	0.0560958	0.00859544
ENSG00000073910	FRY	-0.416628	1.01595e-07	3.6732e-06	-0.473454	1.55184e-08	7.41355e-07	-0.371654	0.0568274	0.0086753
ENSG00000126709	IFI6	0.598471	8.71384e-07	2.78005e-05	0.562266	7.37038e-06	0.000223489	0.657779	0.0568333	0.0087549
ENSG00000169744	LDB2	-0.561638	2.91651e-07	9.91543e-06	-0.626299	1.80353e-10	1.06348e-08	-0.517474	0.057486	0.00883531
ENSG00000232259	RP11-4C20.3	-1.41824	0.000143089	0.00298041	-2.86794	5.50957e-06	0.000171791	-2.848	0.0579702	0.00899619
ENSG00000164983	TMEM65	-0.50141	2.43098e-19	2.21141e-17	-0.558382	1.05807e-13	8.30854e-12	-0.453065	0.0582588	0.00907708
ENSG00000130762	ARHGEF16	1.48926	2.09137e-07	7.2739e-06	1.76685	6.06851e-09	3.05914e-07	1.89308	0.0591785	0.00915922
ENSG00000213088	DARC	1.39949	0.000174109	0.00353682	2.74204	6.07086e-06	0.000187463	2.9542	0.0594255	0.00924149
ENSG00000165259	HDX	0.715718	1.06802e-11	5.83614e-10	0.676332	8.41834e-11	5.13455e-09	0.78773	0.0598238	0.00932414
ENSG00000002587	HS3ST1	-1.29786	2.10252e-06	6.30191e-05	-1.59485	2.8293e-08	1.29734e-06	-1.5025	0.0598549	0.00940657
ENSG00000020577	SAMD4A	0.80784	5.74038e-12	3.18703e-10	0.774425	1.69908e-15	1.48774e-13	0.893187	0.0621355	0.00949245
ENSG00000239713	APOBEC3G	0.681212	2.02419e-07	7.07265e-06	0.649779	3.07828e-06	0.000101845	0.752503	0.0639571	0.00958101
ENSG00000084734	GCKR	0.89742	2.20498e-09	9.55552e-08	0.883064	8.16327e-09	3.99538e-07	0.981315	0.0640651	0.00966946
ENSG00000140464	PML	0.705582	1.94003e-35	3.41993e-33	0.657093	2.82053e-17	2.88e-15	0.756662	0.0645547	0.00984676
ENSG00000073282	TP63	1.47681	7.81932e-05	0.0017365	3.38007	3.34113e-06	0.000108409	3.66297	0.0655544	0.00993675
ENSG00000154319	FAM167A	1.4268	0.000133019	0.00278554	2.86527	3.33639e-06	0.000108365	3.07039	0.0664484	0.0100279
ENSG00000204525	HLA-C	0.8537	8.28624e-24	9.26693e-22	0.812614	3.78697e-20	4.56722e-18	0.90445	0.0675427	0.0101205
ENSG00000175556	LONRF3	-1.11138	6.12153e-10	2.8508e-08	-1.23485	8.97012e-13	6.53101e-11	-1.12553	0.0691387	0.0102154
ENSG00000159202	UBE2Z	0.544737	9.31082e-84	4.40176e-81	0.4923	1.801e-12	1.28196e-10	0.59477	0.0691931	0.0103101
ENSG00000140950	TLDC1	0.721862	7.93649e-25	9.24009e-23	0.67457	3.76496e-17	3.80785e-15	0.778608	0.0696914	0.0104052
ENSG00000185614	FAM212A	-0.742935	7.43617e-07	2.38632e-05	-0.828028	5.46456e-08	2.37939e-06	-0.72792	0.0714417	0.0105029
ENSG00000166888	STAT6	0.696581	3.89652e-74	1.51974e-71	0.645125	1.96843e-19	2.29602e-17	0.748422	0.0727256	0.0106023
ENSG00000177105	RHOG	0.426675	7.49458e-10	3.45415e-08	0.377963	3.34694e-06	0.000108487	0.478515	0.0737875	0.0107031
ENSG00000108395	TRIM37	0.652099	3.10914e-20	2.95766e-18	0.604031	5.65576e-15	4.76934e-13	0.713671	0.0739321	0.0108037
ENSG00000197245	FAM110D	-0.856103	2.19176e-12	1.25712e-10	-0.932845	1.18123e-12	8.52193e-11	-0.83335	0.0751449	0.010906
ENSG00000270069	RP6-99M1.2	0.661503	4.41904e-07	1.46684e-05	0.629542	1.18257e-07	4.8957e-06	0.72054	0.0753643	0.0110083
ENSG00000147883	CDKN2B	0.765587	1.06768e-09	4.84915e-08	0.733961	9.03792e-09	4.40323e-07	0.844591	0.0765258	0.011214
ENSG00000186470	BTN3A2	0.585018	8.98328e-13	5.27865e-11	0.538192	4.50671e-09	2.30455e-07	0.644847	0.076858	0.0113177
ENSG00000100311	PDGFB	0.51571	5.99672e-14	3.92263e-12	0.467313	6.81692e-09	3.37781e-07	0.569647	0.0772269	0.0114217
ENSG00000082482	KCNK2	-1.34024	0.000339005	0.00629996	-2.94959	7.58655e-06	0.000229608	-3	0.077988	0.0115265
ENSG00000170873	MTSS1	0.565727	2.77008e-07	9.45648e-06	0.524868	2.21634e-08	1.02658e-06	0.63868	0.080035	0.0116342
ENSG00000122873	CISD1	0.565119	3.51902e-11	1.84849e-09	0.520249	4.85179e-09	2.46916e-07	0.611903	0.0813975	0.0117437
ENSG00000134107	BHLHE40	0.61602	1.01548e-35	1.8315e-33	0.565485	1.67552e-14	1.38371e-12	0.667257	0.0817754	0.0118535
ENSG00000226808	LINC00840	-1.35761	5.82141e-05	0.00132681	-1.96633	1.35715e-06	4.79276e-05	-1.89308	0.0818419	0.011963
ENSG00000164430	MB21D1	0.648698	9.61978e-11	4.81792e-09	0.606338	1.33213e-09	7.32787e-08	0.713619	0.0818702	0.0120723
ENSG00000116514	RNF19B	0.395557	2.77783e-13	1.72657e-11	0.344676	6.16776e-06	0.000190272	0.445858	0.0826188	0.0121823
ENSG00000050344	NFE2L3	0.723113	5.67242e-69	1.98866e-66	0.671623	6.14137e-21	7.65634e-19	0.776202	0.0828491	0.0122924
ENSG00000173264	GPR137	0.601721	2.65785e-17	2.11557e-15	0.554507	1.51728e-10	9.11507e-09	0.654064	0.0830398	0.0125119
ENSG00000172889	EGFL7	-0.328382	0.000188491	0.00378462	-0.384984	1.09276e-05	0.000319239	-0.294472	0.0830516	0.0126213
ENSG00000125733	TRIP10	0.519517	2.383e-20	2.27384e-18	0.470252	1.85259e-09	1.00354e-07	0.567362	0.0832382	0.0127306
ENSG00000065413	ANKRD44	-0.728908	3.80777e-08	1.44714e-06	-0.80606	8.58146e-09	4.19363e-07	-0.706099	0.083283	0.0128396
ENSG00000167767	KRT80	-0.878254	8.54369e-29	1.19009e-26	-0.942257	1.18428e-30	2.23961e-28	-0.835304	0.0833259	0.0129484
ENSG00000128645	HOXD1	0.877565	5.97104e-07	1.95497e-05	0.878269	5.48783e-07	2.061e-05	0.981966	0.0836842	0.0130574
ENSG00000179256	SMCO3	1.25295	6.38038e-06	0.000175866	1.44623	9.32628e-07	3.39099e-05	1.558	0.0842418	0.0131669
ENSG00000156860	FBRS	0.419025	3.62084e-25	4.29572e-23	0.366934	4.53326e-07	1.72685e-05	0.469909	0.0851469	0.0132775
ENSG00000110047	EHD1	0.599732	9.92198e-59	2.97678e-56	0.548724	1.36083e-14	1.13061e-12	0.646942	0.0851898	0.0133878
ENSG00000107562	CXCL12	-1.37512	2.09091e-05	0.000519018	-1.89446	3.26094e-07	1.2648e-05	-1.81816	0.0856175	0.0134984
ENSG00000101421	CHMP4B	0.493735	5.61669e-24	6.3728e-22	0.443522	2.84215e-09	1.4891e-07	0.541844	0.0868157	0.0136105
ENSG00000112559	MDFI	-0.55909	2.37042e-19	2.16263e-17	-0.615029	1.98145e-14	1.62377e-12	-0.517374	0.0885206	0.0137249
ENSG00000165899	OTOGL	-1.35355	8.85534e-17	6.85619e-15	-1.47737	5.00712e-23	6.95772e-21	-1.3754	0.0887954	0.0138393
ENSG00000158715	SLC45A3	-0.685865	1.14894e-17	9.4352e-16	-0.746517	5.81302e-16	5.32333e-14	-0.650172	0.0891114	0.0139539
ENSG00000196843	ARID5A	0.613405	2.12033e-12	1.22064e-10	0.568882	3.48632e-09	1.81766e-07	0.668236	0.0909246	0.0140709
ENSG00000159200	RCAN1	0.580666	6.90899e-16	5.09632e-14	0.531835	1.38586e-11	9.05768e-10	0.640619	0.0916491	0.0141886
ENSG00000144746	ARL6IP5	0.285122	5.49238e-08	2.04503e-06	0.233757	0.00139931	0.0219117	0.337717	0.0939356	0.0143094
ENSG00000103335	PIEZO1	0.46435	2.4798e-09	1.06871e-07	0.415847	9.70873e-08	4.07741e-06	0.522334	0.0942976	0.0144304
ENSG00000137960	GIPC2	-0.51909	1.14812e-07	4.10821e-06	-0.581415	2.3866e-09	1.26494e-07	-0.47098	0.094546	0.0145514
ENSG00000115194	SLC30A3	-0.669238	1.65702e-08	6.55289e-07	-0.739785	5.26279e-09	2.66559e-07	-0.638241	0.0970418	0.0146759
ENSG00000159842	ABR	0.737429	3.28018e-57	9.56524e-55	0.686811	1.33707e-21	1.71618e-19	0.791227	0.0982629	0.0148017
ENSG00000231632	RP11-82L18.4	-1.33762	3.23627e-05	0.000774372	-1.83154	8.9518e-07	3.27345e-05	-1.75207	0.0984133	0.0149275
ENSG00000174791	RIN1	-0.683968	1.92484e-11	1.0284e-09	-0.749526	3.68183e-13	2.76224e-11	-0.655447	0.0987593	0.0150533
ENSG00000260941	LINC00622	1.4223	0.000139682	0.0029153	2.83417	6.50657e-06	0.000199568	3	0.0999964	0.0151807
ENSG00000237181	AC147651.4	0.942701	1.91209e-05	0.000477288	0.985052	1.306e-05	0.000375696	1.08062	0.100522	0.0153085
ENSG00000223387	RP11-408H1.3	1.40686	0.000148389	0.00307235	2.55601	1.00637e-05	0.000296165	2.73697	0.100801	0.0154362
ENSG00000162645	GBP2	0.546067	6.11288e-10	2.8508e-08	0.500754	1.49606e-08	7.15782e-07	0.608244	0.101202	0.0155643
ENSG00000160050	CCDC28B	0.610066	4.45018e-07	1.47404e-05	0.573414	3.30092e-06	0.000107431	0.66655	0.101361	0.0158194
ENSG00000132819	RBM38	0.482053	4.94849e-11	2.55211e-09	0.434024	1.5416e-07	6.26042e-06	0.535228	0.101816	0.0159472
ENSG00000267801	RP11-552F3.9	1.32985	5.43559e-05	0.00124615	1.75357	7.93231e-06	0.000238941	1.85561	0.102046	0.0160749
ENSG00000185947	ZNF267	0.532961	1.8726e-14	1.2647e-12	0.483127	1.07313e-09	5.94408e-08	0.59174	0.102212	0.0162025
ENSG00000170961	HAS2	0.95416	1.13608e-05	0.000296637	0.996581	5.75361e-06	0.000178703	1.10631	0.102492	0.0163302
ENSG00000057704	TMCC3	-0.496827	1.5535e-13	9.85206e-12	-0.554434	2.25592e-12	1.57766e-10	-0.447988	0.102897	0.016458
ENSG00000261594	TPBGL	1.24518	0.000820332	0.0137916	3.07589	4.52231e-05	0.00112916	3.39232	0.102961	0.0165856
ENSG00000184349	EFNA5	-0.601552	1.893e-21	1.91771e-19	-0.66027	3.96271e-16	3.69237e-14	-0.55549	0.104472	0.0167151
ENSG00000243649	CFB	1.33887	0.000194208	0.00388939	2.08151	2.97514e-05	0.000778114	2.22239	0.10495	0.0168448
ENSG00000053108	FSTL4	-1.23446	2.08661e-06	6.2723e-05	-1.4885	3.93718e-08	1.77479e-06	-1.3953	0.107475	0.0169779
ENSG00000133106	EPSTI1	1.15824	8.71028e-06	0.000233086	1.29669	1.27592e-06	4.53596e-05	1.40846	0.107619	0.0171108
ENSG00000054967	RELT	0.475811	2.07523e-07	7.22671e-06	0.428445	2.77006e-05	0.000732874	0.535292	0.108746	0.017245
ENSG00000176454	LPCAT4	-0.546969	7.97658e-12	4.38178e-10	-0.605591	1.529e-11	9.95249e-10	-0.508464	0.109161	0.0175127
ENSG00000137727	ARHGAP20	-0.585876	2.34016e-07	8.07719e-06	-0.653834	5.53019e-08	2.40469e-06	-0.549003	0.10939	0.0176467
ENSG00000169604	ANTXR1	-0.576125	1.62347e-09	7.16485e-08	-0.639723	1.77834e-10	1.05252e-08	-0.531024	0.109827	0.0179142
ENSG00000124508	BTN2A2	0.777529	8.50185e-26	1.04029e-23	0.731447	2.79594e-17	2.86405e-15	0.833532	0.109905	0.0180478
ENSG00000142166	IFNAR1	0.589435	4.11307e-44	8.67136e-42	0.537389	5.08038e-14	4.0694e-12	0.643575	0.111667	0.0181834
ENSG00000174469	CNTNAP2	1.28104	0.000551482	0.00975473	3.36063	3.13788e-05	0.000816667	3.70044	0.113548	0.0183214
ENSG00000153233	PTPRR	1.19621	0.000132082	0.0027715	1.48996	2.44563e-05	0.00065904	1.60666	0.114303	0.0184601
ENSG00000143801	PSEN2	0.523586	5.86363e-09	2.42649e-07	0.478762	1.57626e-06	5.49369e-05	0.575191	0.116766	0.018602
ENSG00000023171	GRAMD1B	-0.87494	1.27238e-05	0.000329193	-1.00026	6.69365e-07	2.48466e-05	-0.898853	0.118965	0.0187466
ENSG00000164867	NOS3	-0.511334	1.84747e-29	2.63218e-27	-0.566042	1.77205e-14	1.45966e-12	-0.465019	0.119428	0.0188915
ENSG00000170425	ADORA2B	-0.440509	2.53188e-10	1.21351e-08	-0.498037	6.73041e-09	3.34012e-07	-0.395409	0.119754	0.0190364
ENSG00000151136	BTBD11	-0.52084	4.98549e-07	1.64437e-05	-0.585196	7.24994e-08	3.08533e-06	-0.476567	0.12044	0.0191819
ENSG00000077238	IL4R	0.621982	1.45982e-39	2.81168e-37	0.570466	9.31376e-15	7.772e-13	0.674605	0.121204	0.0193281
ENSG00000169902	TPST1	0.554258	7.24972e-30	1.04242e-27	0.502239	8.98632e-12	5.98339e-10	0.60807	0.122147	0.0194751
ENSG00000173926	2014-03-03	0.446729	1.78843e-20	1.717e-18	0.395628	6.74405e-08	2.88927e-06	0.496957	0.12253	0.0196224
ENSG00000167468	GPX4	0.323603	0.000196467	0.00392958	0.276293	0.00143785	0.0223402	0.373142	0.122709	0.0197694
ENSG00000141668	CBLN2	1.18816	7.26134e-05	0.00162415	1.43195	1.29694e-05	0.000374322	1.54889	0.122899	0.0199163
ENSG00000137752	CASP1	0.791731	1.64225e-05	0.00041491	0.79162	1.97483e-05	0.000541764	0.895411	0.123422	0.0200636
ENSG00000166401	SERPINB8	0.58517	2.26332e-20	2.16626e-18	0.535321	2.13938e-12	1.50274e-10	0.644811	0.123586	0.0202106
ENSG00000159399	HK2	-0.61979	1.51275e-13	9.61323e-12	-0.681751	1.51182e-15	1.35724e-13	-0.57407	0.123963	0.0203578
ENSG00000197576	HOXA4	0.592172	4.32904e-06	0.000123019	0.556675	1.49582e-05	0.000423067	0.650254	0.124337	0.0205051
ENSG00000075651	PLD1	0.521324	1.22092e-07	4.35372e-06	0.477257	5.80414e-08	2.51356e-06	0.59107	0.126342	0.0206548
ENSG00000163884	KLF15	-0.890221	4.9059e-06	0.000138029	-1.0125	2.40121e-07	9.45108e-06	-0.912127	0.127938	0.0209568
ENSG00000172403	SYNPO2	1.24778	4.6557e-05	0.00108005	1.5342	5.82725e-06	0.000180639	1.65711	0.128176	0.0211079
ENSG00000138172	CALHM2	-0.516544	6.55638e-12	3.62717e-10	-0.574528	1.70452e-10	1.01446e-08	-0.473461	0.129767	0.0212607
ENSG00000123689	G0S2	0.572513	7.92465e-05	0.00175614	0.542012	8.04924e-05	0.00187366	0.638276	0.13051	0.0214141
ENSG00000127324	TSPAN8	-0.621857	3.96662e-08	1.50384e-06	-0.690867	1.2484e-08	6.01792e-07	-0.586088	0.131274	0.0215682
ENSG00000139289	PHLDA1	0.345994	3.54616e-08	1.35431e-06	0.29553	0.000195456	0.00410701	0.398364	0.132025	0.0217229
ENSG00000158859	ADAMTS4	0.539233	1.43568e-07	5.09045e-06	0.496393	1.27439e-06	4.53559e-05	0.606778	0.134544	0.0218807
ENSG00000143994	ABHD1	1.14975	0.00159205	0.0246153	3.57743	0.000143597	0.00315203	4.08746	0.135688	0.0220396
ENSG00000065320	NTN1	1.27473	0.000121615	0.00257787	1.70179	1.19054e-05	0.000345279	1.82782	0.135704	0.0221982
ENSG00000184922	FMNL1	1.09452	1.27445e-05	0.000329456	1.20098	4.57571e-06	0.000145367	1.30256	0.136229	0.022357
ENSG00000100219	XBP1	0.483324	1.15975e-25	1.41354e-23	0.432643	7.3794e-09	3.63399e-07	0.532656	0.136392	0.0225156
ENSG00000110900	TSPAN11	-0.661018	6.44178e-07	2.09357e-05	-0.736545	1.43449e-07	5.85521e-06	-0.632723	0.136714	0.0226742
ENSG00000187608	ISG15	0.491115	0.000129846	0.00272641	0.454217	0.000111282	0.00249409	0.550654	0.137805	0.0228339
ENSG00000156466	GDF6	-0.792481	9.34278e-11	4.68671e-09	-0.869068	3.74658e-15	3.21883e-13	-0.76667	0.138859	0.0229946
ENSG00000141664	ZCCHC2	-0.667782	3.09909e-16	2.34703e-14	-0.729476	3.24118e-18	3.53543e-16	-0.62271	0.138934	0.0231549
ENSG00000114315	HES1	-0.704344	1.14104e-06	3.5567e-05	-0.785526	2.18097e-08	1.01314e-06	-0.688561	0.140687	0.0233173
ENSG00000080189	SLC35C2	0.409701	1.11392e-07	3.9996e-06	0.3616	2.20147e-05	0.000599821	0.462268	0.140715	0.0234792
ENSG00000151702	FLI1	0.409326	4.01889e-17	3.13494e-15	0.357661	4.65691e-07	1.76973e-05	0.464778	0.14232	0.0236429
ENSG00000206418	RAB12	0.350774	1.36004e-15	9.82312e-14	0.299083	5.48803e-05	0.00134817	0.400849	0.143964	0.024299
ENSG00000173801	JUP	0.575602	8.49155e-09	3.45441e-07	0.534148	1.21346e-08	5.85834e-07	0.635633	0.144877	0.024464
ENSG00000113361	CDH6	-0.936951	7.33881e-05	0.00163912	-1.10606	1.97565e-06	6.75313e-05	-1	0.146462	0.0246306
ENSG00000170989	S1PR1	0.571745	5.86343e-30	8.46995e-28	0.521085	8.15068e-13	5.961e-11	0.626465	0.152278	0.0248048
ENSG00000203485	INF2	0.480069	7.91994e-29	1.10815e-26	0.429421	6.20551e-09	3.10859e-07	0.52751	0.1552	0.0249824
ENSG00000157870	FAM213B	0.46161	5.27251e-12	2.93773e-10	0.412579	2.80033e-07	1.09411e-05	0.514573	0.155994	0.0251607
ENSG00000137522	RNF121	0.523627	8.88652e-12	4.87306e-10	0.476421	1.89531e-08	8.90798e-07	0.571243	0.156158	0.0253386
ENSG00000183779	ZNF703	-0.703469	1.75822e-17	1.42125e-15	-0.76529	4.53782e-18	4.91623e-16	-0.668901	0.156269	0.0255163
ENSG00000188157	AGRN	0.646785	9.68414e-18	8.0194e-16	0.600382	2.79648e-13	2.12799e-11	0.698008	0.15669	0.025694
ENSG00000198807	PAX9	-0.871905	3.25952e-05	0.000778742	-1.0054	1.89915e-06	6.52655e-05	-0.904652	0.156701	0.0258713
ENSG00000161010	C5orf45	0.549805	3.23432e-12	1.83153e-10	0.503633	1.86587e-08	8.78251e-07	0.598434	0.158976	0.0262292
ENSG00000257443	RP11-150C16.1	1.22652	0.00101177	0.016537	2.83534	0.00019663	0.00412626	3.05889	0.160564	0.0264103
ENSG00000235387	LINC00961	-0.474488	2.52863e-06	7.47142e-05	-0.535673	1.24143e-07	5.11289e-06	-0.437352	0.160626	0.0265909
ENSG00000168010	ATG16L2	0.647784	1.70239e-10	8.31268e-09	0.607612	4.69697e-09	2.39418e-07	0.699861	0.160869	0.0267714
ENSG00000062716	VMP1	0.33889	2.625e-05	0.000638388	0.290428	0.000493461	0.00922822	0.38564	0.161452	0.0269522
ENSG00000250961	CTD-2023N9.1	-1.29616	0.00010419	0.00224834	-1.84767	3.5861e-06	0.000115072	-1.76553	0.162309	0.0271336
ENSG00000110931	CAMKK2	0.506638	7.78847e-25	9.10172e-23	0.455115	6.87112e-10	3.90749e-08	0.561485	0.163236	0.0273158
ENSG00000137834	SMAD6	-0.614575	1.35671e-19	1.25243e-17	-0.673019	1.58241e-15	1.40874e-13	-0.571236	0.164054	0.0276805
ENSG00000143013	LMO4	-0.425506	6.55278e-12	3.62717e-10	-0.480846	1.44829e-09	7.91236e-08	-0.381189	0.164682	0.0278632
ENSG00000122863	CHST3	-0.582435	5.3342e-18	4.51051e-16	-0.641379	2.39085e-16	2.28777e-14	-0.536603	0.164825	0.0280456
ENSG00000198795	ZNF521	-0.624697	4.22463e-15	2.96218e-13	-0.685289	1.1047e-16	1.08302e-14	-0.577126	0.1653	0.0282281
ENSG00000152402	GUCY1A2	-1.18451	2.46608e-05	0.000603031	-1.47223	1.41458e-07	5.78134e-06	-1.36257	0.166814	0.0284121
ENSG00000151692	RNF144A	-0.531798	2.8459e-06	8.33783e-05	-0.597837	7.40816e-07	2.73401e-05	-0.494497	0.168972	0.0285986
ENSG00000254912	RP11-632K20.2	1.21545	1.32996e-05	0.000342671	1.39948	2.96809e-06	9.8505e-05	1.49825	0.170041	0.0287859
ENSG00000080815	PSEN1	0.466042	4.69547e-20	4.38646e-18	0.414002	2.06884e-08	9.63851e-07	0.521664	0.171934	0.0289752
ENSG00000135378	PRRG4	1.15989	0.000273597	0.00524694	1.46561	4.61688e-05	0.00114919	1.58496	0.172358	0.0291647
ENSG00000170485	NPAS2	-0.456413	3.12835e-10	1.4857e-08	-0.5148	7.9457e-11	4.86484e-09	-0.405037	0.172557	0.0293538
ENSG00000168884	TNIP2	0.526953	7.17267e-18	6.04869e-16	0.478179	1.36766e-09	7.4975e-08	0.57716	0.174137	0.0297342
ENSG00000117318	ID3	0.454627	5.54479e-10	2.59772e-08	0.406971	7.18735e-07	2.65558e-05	0.503439	0.174147	0.029924
ENSG00000101017	CD40	0.540543	1.0782e-05	0.000283527	0.503293	2.26895e-05	0.00061768	0.605499	0.174162	0.0301133
ENSG00000135750	KCNK1	0.806692	8.85771e-05	0.00194633	0.825467	4.30444e-05	0.00108323	0.928615	0.176859	0.0303056
ENSG00000234902	AC007879.2	1.06014	0.00231956	0.0337885	4.99521	7.27468e-05	0.00172371	Inf	0.177012	0.0304976
ENSG00000130309	COLGALT1	0.424312	1.3052e-18	1.1344e-16	0.373014	2.37787e-07	9.37074e-06	0.477268	0.177202	0.0306894
ENSG00000146376	ARHGAP18	-0.428732	1.03134e-08	4.15224e-07	-0.486963	2.20399e-10	1.29484e-08	-0.374502	0.178679	0.0308826
ENSG00000162783	IER5	0.602318	3.28821e-15	2.3265e-13	0.556425	6.46805e-11	3.99843e-09	0.650246	0.178848	0.0310755
ENSG00000260641	RP11-1299A16.3	-0.818586	1.85365e-08	7.24781e-07	-0.905345	1.50841e-09	8.22676e-08	-0.79852	0.185081	0.0314708
ENSG00000116863	ADPRHL2	0.469558	1.41396e-11	7.64615e-10	0.421328	2.62041e-07	1.0297e-05	0.518373	0.185201	0.0316704
ENSG00000161267	BDH1	-0.681587	7.56499e-08	2.78352e-06	-0.754977	2.8604e-08	1.30598e-06	-0.655784	0.185944	0.0318705
ENSG00000105643	ARRDC2	0.443468	1.44155e-06	4.449e-05	0.397045	7.29698e-05	0.00172749	0.500918	0.186034	0.0320702
ENSG00000169291	SHE	-0.699579	2.69319e-17	2.13825e-15	-0.761866	1.21877e-20	1.50393e-18	-0.651433	0.186318	0.0322698
ENSG00000086062	B4GALT1	0.831959	6.21008e-46	1.36456e-43	0.783281	9.77863e-27	1.65357e-24	0.888796	0.186692	0.0324693
ENSG00000007944	MYLIP	-0.532679	3.73759e-09	1.58667e-07	-0.593909	8.85575e-10	4.95674e-08	-0.491079	0.18687	0.0326685
ENSG00000107372	ZFAND5	0.299065	1.64141e-06	5.0064e-05	0.248009	0.000879866	0.0149577	0.357255	0.18712	0.0328675
ENSG00000136720	HS6ST1	0.485255	1.52376e-18	1.32068e-16	0.43406	7.45765e-09	3.66687e-07	0.537523	0.187281	0.0330663
ENSG00000135148	TRAFD1	0.491356	1.20826e-25	1.46693e-23	0.439371	1.95238e-09	1.04695e-07	0.543768	0.189726	0.0332676
ENSG00000165806	CASP7	0.453994	2.31241e-15	1.64355e-13	0.402686	1.07625e-07	4.49047e-06	0.510106	0.190098	0.0334689
ENSG00000224321	RP11-169K16.6	1.18621	0.000478787	0.00859557	1.61967	7.27561e-05	0.00172371	1.74723	0.190281	0.03367
ENSG00000187239	FNBP1	0.580267	8.62196e-14	5.58138e-12	0.532972	5.38205e-11	3.36615e-09	0.64389	0.19178	0.0338724
ENSG00000108639	SYNGR2	0.458628	3.20288e-19	2.88001e-17	0.408586	9.61314e-08	4.04258e-06	0.505799	0.194101	0.0340773
ENSG00000164512	ANKRD55	0.630967	1.23221e-06	3.82183e-05	0.597445	1.07373e-05	0.000314252	0.703018	0.199065	0.034288
ENSG00000100979	PLTP	0.399117	1.59367e-14	1.07865e-12	0.34772	3.57925e-06	0.000114968	0.450904	0.200181	0.0344996
ENSG00000261971	RP11-473M20.7	0.825552	2.5859e-05	0.000629863	0.835254	2.59348e-05	0.000692462	0.93699	0.200204	0.0347107
ENSG00000116815	CD58	0.521805	1.3799e-07	4.91503e-06	0.477952	7.67983e-06	0.000232211	0.579603	0.200364	0.0349215
ENSG00000224594	RPL29P19	1.23131	0.000986703	0.0162379	2.45884	7.88487e-05	0.00183808	2.62449	0.200904	0.0353426
ENSG00000257093	KIAA1147	0.550154	2.30864e-06	6.87348e-05	0.51017	1.39144e-07	5.69405e-06	0.625785	0.203703	0.035556
ENSG00000142552	RCN3	0.499545	1.49824e-09	6.67829e-08	0.453938	1.81707e-07	7.27737e-06	0.549181	0.203901	0.0357691
ENSG00000003987	MTMR7	0.853046	5.87992e-08	2.18411e-06	0.840212	6.02125e-08	2.59702e-06	0.95109	0.204947	0.0359829
ENSG00000018699	TTC27	0.470397	3.83974e-19	3.43288e-17	0.419059	1.3801e-08	6.64279e-07	0.523504	0.205928	0.0361975
ENSG00000232490	OSBPL10-AS1	1.2522	0.000518756	0.00923871	1.94204	6.59359e-05	0.00158207	2.05889	0.207818	0.0366294
ENSG00000204397	CARD16	0.57705	9.81717e-07	3.1035e-05	0.53837	1.85201e-06	6.37824e-05	0.631168	0.2087	0.0368458
ENSG00000197261	C6orf141	-0.911148	9.11286e-08	3.31012e-06	-1.01623	1.7943e-10	1.05999e-08	-0.916979	0.209775	0.0370631
ENSG00000110318	KIAA1377	-0.661053	2.04164e-12	1.17751e-10	-0.725668	1.36197e-14	1.13061e-12	-0.614686	0.210519	0.0372807
ENSG00000137331	IER3	0.456678	3.68243e-06	0.000105898	0.412927	9.13712e-06	0.000271649	0.515344	0.213695	0.0375018
ENSG00000270246	SNORD109A	-1.05527	1.93447e-05	0.000482488	-1.25569	6.68107e-07	2.48287e-05	-1.15843	0.213834	0.0377225
ENSG00000155099	TMEM55A	-0.564746	8.44572e-11	4.25038e-09	-0.625109	4.3236e-10	2.47638e-08	-0.526748	0.216158	0.0379455
ENSG00000129467	ADCY4	0.390782	5.07816e-05	0.00117023	0.345015	0.000532582	0.00986171	0.44437	0.21616	0.038168
ENSG00000118508	RAB32	0.372913	2.33426e-09	1.00877e-07	0.322483	3.55856e-05	0.000912774	0.427196	0.216938	0.0383909
ENSG00000115226	FNDC4	0.39897	4.49723e-09	1.89882e-07	0.349596	3.87481e-05	0.000988326	0.449747	0.21801	0.0386146
ENSG00000142875	PRKACB	-0.410148	2.52519e-05	0.000617	-0.471426	2.72155e-08	1.25332e-06	-0.355175	0.22069	0.0388411
ENSG00000135480	KRT7	-0.263103	5.34246e-08	1.99396e-06	-0.316733	1.60281e-05	0.000450536	-0.218204	0.220882	0.0390672
ENSG00000223764	RP11-54O7.3	-1.13185	0.000253962	0.00490051	-1.49879	1.3359e-05	0.000383262	-1.40808	0.223651	0.0395226
ENSG00000101000	PROCR	-0.18442	0.0024459	0.0353156	-0.238042	0.00159163	0.024223	-0.139363	0.224338	0.0397514
ENSG00000087494	PTHLH	0.63509	3.33218e-06	9.66269e-05	0.604177	1.07839e-05	0.000315327	0.708134	0.224869	0.0399802
ENSG00000123342	MMP19	0.776408	1.67329e-06	5.09367e-05	0.761688	2.66938e-06	8.93334e-05	0.867785	0.226025	0.0402099
ENSG00000105339	DENND3	0.490612	2.30201e-15	1.6399e-13	0.440411	7.31498e-09	3.60782e-07	0.546217	0.228013	0.0404414
ENSG00000164089	ETNPPL	-1.2214	0.00105847	0.0171566	-2.44162	5.27226e-05	0.00129816	-2.43296	0.22836	0.0406729
ENSG00000132470	ITGB4	-0.568939	2.93869e-07	9.97748e-06	-0.63555	2.85881e-08	1.30598e-06	-0.526893	0.228412	0.0409038
ENSG00000142634	EFHD2	0.312738	3.27904e-16	2.47132e-14	0.261063	0.000261866	0.00532055	0.360375	0.229585	0.0411356
ENSG00000099992	TBC1D10A	0.563983	1.16957e-05	0.000304616	0.528582	6.29809e-05	0.00151915	0.6226	0.230978	0.0413685
ENSG00000137463	MGARP	-0.593215	2.46525e-10	1.18339e-08	-0.65567	4.49114e-13	3.33574e-11	-0.559327	0.233564	0.0416041
ENSG00000145687	SSBP2	-0.467859	5.86924e-07	1.92366e-05	-0.529034	4.09769e-07	1.57596e-05	-0.424657	0.235112	0.0420758
ENSG00000164690	SHH	1.13378	0.00198474	0.0297302	3.18845	0.00024541	0.00501489	3.52356	0.23775	0.0425521
ENSG00000093167	LRRFIP2	0.395815	3.64673e-14	2.4107e-12	0.344423	2.23628e-06	7.61143e-05	0.44938	0.238112	0.0427903
ENSG00000167703	SLC43A2	0.409304	3.76937e-13	2.30612e-11	0.358417	3.12772e-06	0.000103054	0.46181	0.238185	0.043028
ENSG00000254887	CTC-378H22.1	1.17471	0.00164626	0.0253412	2.25237	0.000290313	0.00580264	2.43296	0.238749	0.0432658
ENSG00000189120	SP6	1.17839	1.6634e-05	0.000419575	1.34467	2.86463e-06	9.53683e-05	1.45943	0.239003	0.0435034
ENSG00000125538	IL1B	1.09606	0.00226178	0.0331169	3.72851	0.000226802	0.00468559	4.24793	0.239374	0.0437408
ENSG00000079335	CDC14A	1.12751	5.65567e-16	4.20163e-14	1.11436	3.13056e-21	3.97035e-19	1.22421	0.240671	0.0439792
ENSG00000198075	SULT1C4	1.14161	4.41683e-10	2.08178e-08	1.16554	1.55146e-11	1.00782e-09	1.27148	0.242814	0.0442196
ENSG00000198771	RCSD1	1.24264	0.000248382	0.00481977	1.70872	2.92118e-05	0.000765253	1.8365	0.243662	0.0444605
ENSG00000142303	ADAMTS10	0.710126	4.6724e-06	0.000131816	0.690165	9.78241e-06	0.000288952	0.78797	0.243731	0.0447009
ENSG00000259498	RP11-244F12.3	0.893596	3.57456e-08	1.36349e-06	0.8853	4.58564e-08	2.03552e-06	0.989193	0.246634	0.0449442
ENSG00000125266	EFNB2	-0.632844	4.18223e-13	2.54871e-11	-0.695197	4.07181e-16	3.783e-14	-0.586827	0.246653	0.0451869
ENSG00000136717	BIN1	0.384971	7.74839e-08	2.84765e-06	0.33654	4.46416e-05	0.00111726	0.433389	0.24734	0.0454299
ENSG00000126860	EVI2A	-0.988468	3.00543e-05	0.000723017	-1.1662	1.56147e-06	5.45407e-05	-1.07039	0.247483	0.0456724
ENSG00000134363	FST	-0.443246	1.21456e-13	7.78164e-12	-0.499599	4.74766e-11	2.99281e-09	-0.39542	0.251451	0.0459192
ENSG00000262251	RP11-199F11.2	0.709299	4.78576e-05	0.00110611	0.697639	8.17982e-05	0.00189991	0.801619	0.252191	0.0464126
ENSG00000172731	LRRC20	-0.453018	8.62257e-07	2.75375e-05	-0.512673	8.60032e-08	3.63099e-06	-0.410998	0.252989	0.0466594
ENSG00000259712	CTD-2184D3.5	1.16501	0.000821843	0.0138089	1.66224	0.000179844	0.00382169	1.79141	0.253801	0.0469065
ENSG00000162670	BRINP3	1.11055	0.00249912	0.0359013	3.01751	0.000350508	0.0068348	3.32193	0.256287	0.0471561
ENSG00000156804	FBXO32	0.499713	1.40177e-10	6.90966e-09	0.451343	6.99146e-07	2.58919e-05	0.554135	0.260442	0.04741
ENSG00000180354	C7orf41	0.535951	8.59279e-08	3.13215e-06	0.492483	3.73211e-07	1.44056e-05	0.603526	0.263327	0.0476668
ENSG00000138336	TET1	-0.793669	8.79721e-06	0.000235009	-0.897065	4.98042e-07	1.87705e-05	-0.793909	0.265144	0.047925
ENSG00000120875	DUSP4	-0.593298	1.02886e-08	4.14761e-07	-0.658824	1.74698e-10	1.03587e-08	-0.549787	0.265577	0.0481832
ENSG00000170175	CHRNB1	0.767203	1.73357e-06	5.24645e-05	0.754217	2.81849e-07	1.09987e-05	0.868661	0.265878	0.0484412
ENSG00000100065	CARD10	-0.355223	4.87768e-09	2.04561e-07	-0.40992	2.20699e-07	8.72961e-06	-0.312039	0.268318	0.0487014
ENSG00000102931	ARL2BP	0.276569	1.25729e-06	3.89188e-05	0.225577	0.00325909	0.0426887	0.327346	0.269301	0.0489621
ENSG00000006468	ETV1	-0.605712	1.54989e-07	5.46437e-06	-0.67452	4.43161e-08	1.97537e-06	-0.573735	0.270597	0.0494844
ENSG00000172716	SLFN11	0.551036	5.94562e-14	3.89738e-12	0.502431	9.05581e-11	5.51283e-09	0.614051	0.273565	0.0497483
